# Supplementary material for: Mammalian gut metabolomes mirror microbiome composition and host phylogeny
Source: ISME J. 2021 Dec 13;16(5):1262–74. doi: 10.1038/s41396-021-01152-0 (PMC9038745; doi:10.1038/s41396-021-01152-0)
Supplement: Supplementary file 2 — Table S1 [file 41396_2021_1152_MOESM2_ESM.xlsx]

## Sheet: Feces Sampling Table
Sample name	Animal Species	Taxonomy	Order	Diet type	Gut physiology	Diet Description	Subject No.	Sex	Subject description	Sampling notes	Sampling Location	Sampling Day	Month	Year
Af_elephant_1	African elephant	Loxodonta africana	Proboscidea	Herbivorous	Hindgut	Wheat straw and herbivore pellets, fruits and vegetables for training	1	M	Name: Yossi, born in 1974, mother is Bahati.	Collected in the morning before hardening, sample taken from center.	Sleeping enclosure	20	9	2016
Af_elephant_2	African elephant	Loxodonta africana	Proboscidea	Herbivorous	Hindgut	Wheat straw and herbivore pellets, fruits and vegetables for training	2	F	Name: Aviva, born in 1969.	Collected in the morning before hardening, sample taken from center.	Sleeping enclosure	20	9	2016
Af_elephant_3	African elephant	Loxodonta africana	Proboscidea	Herbivorous	Hindgut	Wheat straw and herbivore pellets, fruits and vegetables for training	3	F	Name: Bahati, born in 1961.	Collected in the morning before hardening, sample taken from center.	Sleeping enclosure	20	9	2016
As_elephant_1	Asian elephant	Elephas maximus	Proboscidea	Herbivorous	Hindgut	Wheat straw and herbivore pellets, fruits and vegetables for training	1	M	Name: Motek, born in 1960.	Collected in the morning before hardening, sample taken from center.	Sleeping enclosure	20	9	2016
As_elephant_2	Asian elephant	Elephas maximus	Proboscidea	Herbivorous	Hindgut	Wheat straw and herbivore pellets, fruits and vegetables for training	2	F	Name: Varda, born in 1958 in Singapore.	Collected in the morning before hardening, sample taken from center.	Sleeping enclosure	20	9	2016
As_elephant_3	Asian elephant	Loxodonta africana	Proboscidea	Herbivorous	Hindgut	Wheat straw and herbivore pellets, fruits and vegetables for training	3	F	Name: Lola, juvenile (3 years old at time of sampling).	Collected directly post-voiding, sample taken from center.	Sleeping enclosure	23	9	2016
As_elephant_4	Asian elephant	Loxodonta africana	Proboscidea	Herbivorous	Hindgut	Wheat straw and herbivore pellets, fruits and vegetables for training	4	F	Name: Latingi, juvenile (3 years old at time of sampling).	Collected directly post-voiding, sample taken from center.	Sleeping enclosure	23	9	2016
As_elephant_5	Asian elephant	Elephas maximus	Proboscidea	Herbivorous	Hindgut	Wheat straw and herbivore pellets, fruits and vegetables for training	5	F	Name: La Belle.	Collected in the morning before hardening, sample taken from center.	Sleeping enclosure	23	9	2016
Black_bear_1	Asiatic black bear	Ursus thibetanus	Carnivora	Omnivorous	Simple gut	Seasonal fruits and vegetables, kibble, a small chicken once a week on Sat, fish once a week on Tues	1	M	Name: Tango.	Collected in the morning before hardening, approx. an hour post-voiding.	Sleeping enclosure	20	9	2016
Black_bear_2	Asiatic black bear	Ursus thibetanus	Carnivora	Omnivorous	Simple gut	Seasonal fruits and vegetables, kibble, a small chicken once a week on Sat, fish once a week on Tues	2	F	Name: Passa. Died in 2016/2017.	Collected in the morning before hardening, sample taken from center.	Sleeping enclosure	20	9	2016
Brown_bear_1	Brown bear	Ursus arctos	Carnivora	Omnivorous	Simple gut	Seasonal fruits and vegetables, kibble, a small chicken once a week on Sat, fish once a week on Tues	1	F	Name: Michal. Senior female, born in 1989 to Batsheva.	Collected in the morning before hardening, sample taken from center. Michal does not eat kibble.	Sleeping enclosure	23	9	2016
Brown_bear_2	Brown bear	Ursus arctos	Carnivora	Omnivorous	Simple gut	Seasonal fruits and vegetables, kibble, a small chicken once a week on Sat, fish once a week on Tues	2	M	Name: Mango. Born 1995, mother is Michal. Died due to complications from back injuries in 2018.	Collected approx. 1 hr post-voiding.	Sleeping enclosure	29	11	2016
Brown_bear_3	Brown bear	Ursus arctos	Carnivora	Omnivorous	Simple gut	Seasonal fruits and vegetables, kibble, a small chicken once a week on Sat, fish once a week on Tues	3	F	Name: Menta. Born 1997, mother is Michal.	Collected in the morning, before hardening.	Sleeping enclosure	1	12	2016
Brown_bear_4	Brown bear	Ursus arctos	Carnivora	Omnivorous	Simple gut	Seasonal fruits and vegetables, kibble, a small chicken once a week on Sat, fish once a week on Tues	4	F	Bo or Babette. Born 1995, mother is Batsheva.	Collected in the morning, before hardening. Samples 4 and 5 were identified on camera as each belonging to one of the remaining female individuals.	Sleeping enclosure	1	12	2016
Brown_bear_5	Brown bear	Ursus arctos	Carnivora	Omnivorous	Simple gut	Seasonal fruits and vegetables, kibble, a small chicken once a week on Sat, fish once a week on Tues	5	F	Bo or Babette. Born 1995, mother is Batsheva.	Collected in the morning, before hardening. Samples 4 and 5 were identified on camera as each belonging to one of the remaining female individuals.	Sleeping enclosure	1	12	2016
Capuchin_1	Capuchin	Cebus olivaceus	Primates	Omnivorous	Simple gut	Seasonal fruits and vegetables	1	M	Name: Connor.	Collected in the morning, before hardening.	Sleeping enclosure	28	12	2016
Chimpanzee_1	Chimpanzee	Pan troglodytes	Primates	Omnivorous	Simple gut	Seasonal fruits and vegetables	1	F	Name: Shoshy, born 1965.	Collected in the afternoon, before hardening.	Sleeping enclosure	27	12	2016
Chimpanzee_10	Chimpanzee	Pan troglodytes	Primates	Omnivorous	Simple gut	Seasonal fruits and vegetables	8	M	Name: Aviv. Dominant male, born 1993.	Collected directly post-voiding, sample taken from center.	Sleeping enclosure	18	1	2017
Chimpanzee_11	Chimpanzee	Pan troglodytes	Primates	Omnivorous	Simple gut	Seasonal fruits and vegetables	9	F	Name: Luna, born 1986.	Collected directly post-voiding, sample taken from center.	Sleeping enclosure	18	1	2017
Chimpanzee_12	Chimpanzee	Pan troglodytes	Primates	Omnivorous	Simple gut	Seasonal fruits and vegetables	10	F	Name: Livnat, born 1997.	Collected directly post-voiding, sample taken from center.	Sleeping enclosure	25	1	2017
Chimpanzee_13	Chimpanzee	Pan troglodytes	Primates	Omnivorous	Simple gut	Seasonal fruits and vegetables	11	F	Name: Rachel.	Collected directly post-voiding.	Sleeping enclosure	24	1	2017
Chimpanzee_4	Chimpanzee	Pan troglodytes	Primates	Omnivorous	Simple gut	Seasonal fruits and vegetables	2	M	Name: Litzi, born 2008.	Collected in the morning, before hardening. Sample was on ice for approx. 7 hours before processing and freezing.	Sleeping enclosure	17	1	2016
Chimpanzee_5	Chimpanzee	Pan troglodytes	Primates	Omnivorous	Simple gut	Seasonal fruits and vegetables	3	F	Name: Avishag, born 1986.	Collected in the morning, before hardening. Sample was on ice for approx. 7 hours before processing and freezing.	Sleeping enclosure	17	1	2016
Chimpanzee_6	Chimpanzee	Pan troglodytes	Primates	Omnivorous	Simple gut	Seasonal fruits and vegetables	4	F	Name: Augusta, born 1970.	Collected in the morning, before hardening. Sample was on ice for approx. 7 hours before processing and freezing.	Sleeping enclosure	17	1	2016
Chimpanzee_7	Chimpanzee	Pan troglodytes	Primates	Omnivorous	Simple gut	Seasonal fruits and vegetables	5	F	Name: Avigail, born 1995.	Collected in the morning, before hardening. Sample was on ice for approx. 7 hours before processing and freezing.	Sleeping enclosure	17	1	2016
Chimpanzee_9	Chimpanzee	Pan troglodytes	Primates	Omnivorous	Simple gut	Seasonal fruits and vegetables	7	F	Name: Ella, born 1998.	Collected directly post-voiding, sample taken from center.	Sleeping enclosure	18	1	2017
Coati_1	Coati	Nasua nasua	Carnivora	Omnivorous	Simple gut	Seasonal fruits and vegetables, kibble, mice	1	M	Name: Vincent.	Collected in the morning, before hardening.	Sleeping enclosure	22	11	2016
Coati_3	Coati	Nasua nasua	Carnivora	Omnivorous	Simple gut	Seasonal fruits and vegetables, kibble, mice	2	M	Name: Boli.	Collected in the morning, before hardening.	Sleeping enclosure	22	11	2016
Coati_4	Coati	Nasua nasua	Carnivora	Omnivorous	Simple gut	Seasonal fruits and vegetables, kibble, mice	3	F	Unknown individual, separated for sample collection.	Collected in the morning, before hardening.	Sleeping enclosure	22	11	2016
Coati_5	Coati	Nasua nasua	Carnivora	Omnivorous	Simple gut	Seasonal fruits and vegetables, kibble, mice	4	F	Large female.	Collected approx. 1-2 hr post-voiding.	Sleeping enclosure	22	11	2016
Coati_6	Coati	Nasua nasua	Carnivora	Omnivorous	Simple gut	Seasonal fruits and vegetables, kibble, mice	5	F	Unknown individual, separated for sample collection.	Collected approx. 1-2 hr post-voiding.	Sleeping enclosure	22	11	2016
Coati_7	Coati	Nasua nasua	Carnivora	Omnivorous	Simple gut	Seasonal fruits and vegetables, kibble, mice	6	F	Unknown individual, separated for sample collection.	Collected approx. 1-2 hr post-voiding.	Sleeping enclosure	22	11	2016
Coati_8	Coati	Nasua nasua	Carnivora	Omnivorous	Simple gut	Seasonal fruits and vegetables, kibble, mice	7	F	Small female with a spot above her ear.	Collected in the morning before hardening, sand washed off with PBS-glycerol.	Sleeping enclosure	1	12	2016
Donkey_1	Donkey	Equus asinus	Perissodactyla	Herbivorous	Hindgut	Alfalfa straw and herbivore pellets	1	M		Collected in the morning before hardening, some of exterior layer removed.	Petting zoo	11	9	2016
Gibbon_1	Gibbon	Hylobates lar	Primates	Omnivorous	Simple gut	Seasonal fruits and vegetables	1	F	Name: Becky. Mother is Bitnah, same sleeping enclosure.	Collected in the morning, before hardening.	Sleeping enclosure (right)	10	1	2017
Gibbon_2	Gibbon	Hylobates lar	Primates	Omnivorous	Simple gut	Seasonal fruits and vegetables	2	M	Name: Bagira.	Collected in the morning before hardening, sand washed off with PBS-glycerol.	Sleeping enclosure (left)	11	1	2017
Gibbon_3	Gibbon	Hylobates lar	Primates	Omnivorous	Simple gut	Seasonal fruits and vegetables	3	F	Name: Bitnah. Daughter is Becky, same sleeping enclosure.	Collected approx. 2 hr post-voiding.	Sleeping enclosure (left)	24	1	2017
Goat_1	Goat	Capra hircus	Artiodactyla	Herbivorous	Foregut	Alfalfa straw and herbivore pellets	1	-	Red ear tag no. 3533100 on right ear.	Collected directly post-voiding, sand washed off with PBS-glycerol.	Petting zoo	11	9	2016
Gorilla_1	Gorilla	Gorilla gorilla	Primates	Herbivorous	Simple gut	Seasonal fruits and vegetables	1	M	Name: Lucas, born in 1982. Dominant male.	Collected in the morning before hardening, sample taken from center.	Sleeping enclosure	22	12	2016
Gorilla_2	Gorilla	Gorilla gorilla	Primates	Herbivorous	Simple gut	Seasonal fruits and vegetables	2	F	Unknown individual (Anya or Amelia).	Collected in the morning before hardening, sample taken from center.	Sleeping enclosure (left)	28	12	2016
Gorilla_3	Gorilla	Gorilla gorilla	Primates	Herbivorous	Simple gut	Seasonal fruits and vegetables	3	F	Unknown individual (Anya or Amelia).	Collected in the morning before hardening, sample taken from center.	Sleeping enclosure (left)	28	12	2016
Gorilla_4	Gorilla	Gorilla gorilla	Primates	Herbivorous	Simple gut	Seasonal fruits and vegetables	4	F	Name: Leora, born 2012.	Collected directly-post voiding.	Sleeping enclosure	25	1	2017
Gorilla_5	Gorilla	Gorilla gorilla	Primates	Herbivorous	Simple gut	Seasonal fruits and vegetables	5	F	Name: Lisha, born 2008.	Collected directly post-voiding. Sample was smeared prior to collection, and therefore not taken from the center.	Sleeping enclosure	25	1	2017
Gorilla_6	Gorilla	Gorilla gorilla	Primates	Herbivorous	Simple gut	Seasonal fruits and vegetables	6	F	Name: Lia, born 1978.	Collected directly-post voiding.	Sleeping enclosure	1	3	2017
Hyena_1	Striped hyena	Hyaena hyaena	Carnivora	Carnivorous	Simple gut	Red meat, sometimes receives a hardboiled egg or fruit as a treat (not in past week).	1	F	Name: Noya, born 2009.	Collected in the morning before hardening, sand washed off with PBS-glycerol.	Outdoor enclosure	20	9	2016
Jungle_cat_1	Jungle cat	Felis chaus	Carnivora	Carnivorous	Simple gut	Chicken and red meat	1	M	Name: Berman.	Collected directly post-voiding, some of exterior layer removed.	Outdoor enclosure	20	9	2016
Jungle_cat_2	Jungle cat	Felis chaus	Carnivora	Carnivorous	Simple gut	Chicken and red meat	2	M	Name: Kisus.	Collected in the morning before hardening, sand washed off with PBS-glycerol. Kisus has a genetic digestion problem and usually has diarrhea, however this sample was relatively solid.	Outdoor enclosure	23	9	2016
Lemur_1	Red Ruffed Lemur	Varecia variegata rubra	Primates	Omnivorous	Simple gut	Seasonal fruits and vegetables	1	M	Name: Max.	Collected in the morning, before hardening.	Sleeping enclosure	27	12	2016
Lemur_2	Black-and-white Ruffed Lemur	Varecia variegata	Primates	Omnivorous	Simple gut	Seasonal fruits and vegetables	2	M	Name: Avrom.	Collected in the morning, before hardening.	Sleeping enclosure	27	12	2016
Leopard_1	Leopard	Panthera pardus	Carnivora	Carnivorous	Simple gut	Chicken and red meat. Sometimes observed chewing grass in the outdoor enclosure.	1	M	Name: Pali. Died in 2016/2017.	Collected in the morning, before hardening.	Sleeping enclosure	21	11	2016
Leopard_2	Leopard	Panthera pardus	Carnivora	Carnivorous	Simple gut	Chicken and red meat. Sometimes observed chewing grass in the outdoor enclosure.	2	F	Name: Vashti. Died in 2018.	Collected by zookeepers in morning from the sleeping enclosure, approx. 8 hours at room temperature until sample was frozen.	Sleeping enclosure	23	1	2017
Lion_1	Lion	Panthera leo	Carnivora	Carnivorous	Simple gut	Twice a week red meat, other times chicken. Three times a week fasting on Tues, Thurs, and Sat	1	F	Name: Savanna.	Collected directly-post voiding, with no dirt stuck to it.	Lion outdoor enclosure	29	11	2016
Lion_2	Lion	Panthera leo	Carnivora	Carnivorous	Simple gut	Twice a week red meat, other times chicken. Three times a week fasting on Tues, Thurs, and Sat	2	F	Name: Shir, senior individual (aged 22 in 2016).	Collected in the morning, before hardening. Lion was fed a Thomson's gazelle the day prior, and feces contained fur and hard pieces, possibly from hooves.	Sleeping enclosure	6	12	2016
Lion_3	Lion	Panthera leo	Carnivora	Carnivorous	Simple gut	Twice a week red meat, other times chicken. Three times a week fasting on Tues, Thurs, and Sat	3	M	Name: Salha.	Collected approx. 2 hours post-voiding. Sample was yellow, crumbly, and dry.	Lion outdoor enclosure	25	1	2017
Mandarill_1	Mandrill	Mandrillus sphinx	Primates	Omnivorous	Simple gut	Seasonal fruits and vegetables	1	M	Name: Masai (dominant male).	Collected in the morning, before hardening.	Sleeping enclosure #1	22	12	2016
Mandarill_2	Mandrill	Mandrillus sphinx	Primates	Omnivorous	Simple gut	Seasonal fruits and vegetables	2	F	Name: Dana.	Collected in the morning, before hardening.	Sleeping enclosure #2	22	12	2016
Mandarill_3	Mandrill	Mandrillus sphinx	Primates	Omnivorous	Simple gut	Seasonal fruits and vegetables	3	F	Name: Shizana.	Collected in the morning, before hardening.	Sleeping enclosure #3	22	12	2016
Mandarill_4	Mandrill	Mandrillus sphinx	Primates	Omnivorous	Simple gut	Seasonal fruits and vegetables	4	M	Name: Nabuku.	Collected in the morning, before hardening.	Sleeping enclosure #6	22	12	2016
Mandarill_5	Mandrill	Mandrillus sphinx	Primates	Omnivorous	Simple gut	Seasonal fruits and vegetables	5	F	Name: Danit.	Collected in the morning, before hardening.	Sleeping enclosure #5	4	1	2017
Mandarill_6	Mandrill	Mandrillus sphinx	Primates	Omnivorous	Simple gut	Seasonal fruits and vegetables	6	F	Name: Daisy.	Collected in the morning, before hardening.	Sleeping enclosure #5	4	1	2017
Mandarill_7	Mandrill	Mandrillus sphinx	Primates	Omnivorous	Simple gut	Seasonal fruits and vegetables	7	F	Name: Tinkerbell.	Collected in the morning, before hardening.	Sleeping enclosure #4	4	1	2017
Mandarill_8	Mandrill	Mandrillus sphinx	Primates	Omnivorous	Simple gut	Seasonal fruits and vegetables	8	M	Name: Tuvia.	Collected in the morning before hardening. Sample was smeared prior to collection.	Sleeping enclosure #5	2	3	2017
Rhino_1	Rhinoceros	Ceratotherium simum	Perissodactyla	Herbivorous	Hindgut	Oat straw Sun, Mon, Tues, Thurs, Fri. Vicia straw on Wed and Sat. Every morning, they receive leftover fruit and vegetables from the kitchen as well.	1	F	Name: Tashi. Mother is Tanda.	Collected directly post-voiding in the afternoon, sample taken from center.	African safari park	22	11	2016
Rhino_10	Rhinoceros	Ceratotherium simum	Perissodactyla	Herbivorous	Hindgut	Oat straw Sun, Mon, Tues, Thurs, Fri. Vicia straw on Wed and Sat. Every morning, they receive leftover fruit and vegetables from the kitchen as well.	10	F	Name: Keren Peles.	Collected directly post-voiding in the afternoon, sample taken from center.	African safari park	13	12	2016
Rhino_11	Rhinoceros	Ceratotherium simum	Perissodactyla	Herbivorous	Hindgut	Oat straw Sun, Mon, Tues, Thurs, Fri. Vicia straw on Wed and Sat. Every morning, they receive leftover fruit and vegetables from the kitchen as well.	11	F	Name: Kipanzi. Mother is Keren Peles.	Collected directly post-voiding in the afternoon, sample taken from center.	African safari park	13	12	2016
Rhino_12	Rhinoceros	Ceratotherium simum	Perissodactyla	Herbivorous	Hindgut	Oat straw Sun, Mon, Tues, Thurs, Fri. Vicia straw on Wed and Sat. Every morning, they receive leftover fruit and vegetables from the kitchen as well.	12	F	Name: Mazal. Senior, born in 1971.	Collected directly post-voiding in the afternoon, sample taken from center.	African safari park	13	12	2016
Rhino_13	Rhinoceros	Ceratotherium simum	Perissodactyla	Herbivorous	Hindgut	Oat straw Sun, Mon, Tues, Thurs, Fri. Vicia straw on Wed and Sat. Every morning, they receive leftover fruit and vegetables from the kitchen as well.	13	F	Name: Maya. Mother is Mazal.	Collected directly post-voiding in the morning, sample taken from center.	African safari park	23	2	2017
Rhino_2	Rhinoceros	Ceratotherium simum	Perissodactyla	Herbivorous	Hindgut	Oat straw Sun, Mon, Tues, Thurs, Fri. Vicia straw on Wed and Sat. Every morning, they receive leftover fruit and vegetables from the kitchen as well.	2	F	Name: Carnavala.	Collected directly post-voiding in the afternoon, sample taken from center.	African safari park	22	11	2016
Rhino_3	Rhinoceros	Ceratotherium simum	Perissodactyla	Herbivorous	Hindgut	Oat straw Sun, Mon, Tues, Thurs, Fri. Vicia straw on Wed and Sat. Every morning, they receive leftover fruit and vegetables from the kitchen as well.	3	M	Name: Tibo.	Collected directly post-voiding in the afternoon, sample taken from center.	African safari park	22	11	2016
Rhino_4	Rhinoceros	Ceratotherium simum	Perissodactyla	Herbivorous	Hindgut	Oat straw Sun, Mon, Tues, Thurs, Fri. Vicia straw on Wed and Sat. Every morning, they receive leftover fruit and vegetables from the kitchen as well.	4	M	Name: Atari.	Collected directly post-voiding in the afternoon, sample taken from center.	African safari park	22	11	2016
Rhino_5	Rhinoceros	Ceratotherium simum	Perissodactyla	Herbivorous	Hindgut	Oat straw Sun, Mon, Tues, Thurs, Fri. Vicia straw on Wed and Sat. Every morning, they receive leftover fruit and vegetables from the kitchen as well.	5	F	Name: Rihanna.	Collected directly post-voiding in the afternoon, sample taken from center.	African safari park	22	11	2016
Rhino_6	Rhinoceros	Ceratotherium simum	Perissodactyla	Herbivorous	Hindgut	Oat straw Sun, Mon, Tues, Thurs, Fri. Vicia straw on Wed and Sat. Every morning, they receive leftover fruit and vegetables from the kitchen as well.	6	M	Name: Turkel.	Collected approx. 1-2 hr post-voiding in the morning, sample taken from center.	African safari park	6	12	2016
Rhino_7	Rhinoceros	Ceratotherium simum	Perissodactyla	Herbivorous	Hindgut	Oat straw Sun, Mon, Tues, Thurs, Fri. Vicia straw on Wed and Sat. Every morning, they receive leftover fruit and vegetables from the kitchen as well.	7	M	Name: Tzion.	Collected directly post-voiding in the morning, sample taken from center.	African safari park	13	12	2016
Rhino_8	Rhinoceros	Ceratotherium simum	Perissodactyla	Herbivorous	Hindgut	Oat straw Sun, Mon, Tues, Thurs, Fri. Vicia straw on Wed and Sat. Every morning, they receive leftover fruit and vegetables from the kitchen as well.	8	M	Name: Tofek. Aged 4-5 months at time of sampling, born in 2016, mother is Tanda.	Collected directly post-voiding in the morning, sample taken from center. Greyish sample without visible fiber. Tofek is still nursing and eats herbivore pellets. He has been seen eating straw as well, but it is unclear if he is actually eating or just playing with it.	African safari park	13	12	2016
Rhino_9	Rhinoceros	Ceratotherium simum	Perissodactyla	Herbivorous	Hindgut	Oat straw Sun, Mon, Tues, Thurs, Fri. Vicia straw on Wed and Sat. Every morning, they receive leftover fruit and vegetables from the kitchen as well.	9	F	Name: Tanda.	Collected directly post-voiding in the morning, sample taken from center.	African safari park	13	12	2016
Sand_cat_1	Sand cat	Felis margarita	Carnivora	Carnivorous	Simple gut	Mice	1	M	Name: Kalahari, born in 2012.	Collected in the morning before hardening, washed from sand with PBS-glycerol.	Outdoor enclosure	20	9	2016
Sheep_1	Sheep	Ovis aries	Artiodactyla	Herbivorous	Foregut	Alfalfa straw and herbivore pellets	1	-	Jacob sheep	Collected directly post-voiding, sand washed off with PBS-glycerol.	Petting zoo	11	9	2016
Sheep_2	Sheep	Ovis aries	Artiodactyla	Herbivorous	Foregut	Alfalfa straw and herbivore pellets	2	-	Cameron sheep (unknown individual)	Collected directly post-voiding, sand washed off with PBS-glycerol.	Petting zoo	11	9	2016
Sheep_3	Sheep	Ovis aries	Artiodactyla	Herbivorous	Foregut	Alfalfa straw and herbivore pellets	3	F	Female, dark spot on left side of mouth, yellow ear tag no. 3074459.	Collected directly post-voiding, sand washed off with PBS-glycerol.	Petting zoo	19	9	2016
Sheep_4	Sheep	Ovis aries	Artiodactyla	Herbivorous	Foregut	Alfalfa straw and herbivore pellets	4	F	Dorper sheep, white with black head, white spot above left ear, no tag.	Collected directly post-voiding, sand washed off with PBS-glycerol.	Petting zoo	19	9	2016
Sheep_5	Sheep	Ovis aries	Artiodactyla	Herbivorous	Foregut	Alfalfa straw and herbivore pellets	5	F	Name: Perry. White, black head, hole in right ear, no tag.	Collected directly post-voiding, sand washed off with PBS-glycerol.	Petting zoo	11	1	2017
Tiger_1	Tiger	Panthera tigris	Carnivora	Carnivorous	Simple gut	Chicken and red meat. Sometimes observed chewing grass in the outdoor enclosure.	1	M	Name: Padang.	Collected directly-post voiding. Chronic ear infections, and therefore receives steroids (150 mg Prednisone) twice a week, Mon and Thurs (sample collected on Friday).	Outdoor enclosure	23	9	2016
Tiger_2	Tiger	Panthera tigris	Carnivora	Carnivorous	Simple gut	Chicken and red meat. Sometimes observed chewing grass in the outdoor enclosure.	2	M	Name: Rimba, juvenile, born May 2015.	Collected in the morning from the yard, from previous day, but sample not yet hardened.	Outdoor enclosure	23	2	2017
Wolf_1	Arabian wolf	Canis lupus arabs	Carnivora	Carnivorous	Simple gut	Red meat twice a week, chicken three times a week, two fast days on Tues and Sat	1	F	Name: Livnah.	Collected directly-post voiding. Sample was relatively dry and hard.	Outdoor enclosure	1	3	2017
Wolf_2	African wild dog	Lycaon pictus	Carnivora	Carnivorous	Simple gut	Red meat twice a week, chicken three times a week, two fast days on Tues and Sat	2	F	Name: Misha.	Collected in the afternoon, before hardening.	Outdoor enclosure	2	3	2017
Zebra_1	Zebra	Equus burchelli boehmi	Perissodactyla	Herbivorous	Hindgut	Oat straw Sun, Mon, Tues, Thurs, Fri. Vicia straw on Wed and Sat. Every morning, they receive leftover fruit and vegetables from the kitchen as well.	1	-	Unknown individual.	All zebra samples were collected directly post-voiding within maximum 2 hours. Samples were collected from separate fecal piles, from the topmost layer. Sixteen samples in total were collected out of a herd of 89 individuals in a single two-hour time frame. While no identification of individuals was possible, there is a low probability of repeated sampling of an individual within this timeframe.	African safari park	23	2	2017
Zebra_10	Zebra	Equus burchelli boehmi	Perissodactyla	Herbivorous	Hindgut	Oat straw Sun, Mon, Tues, Thurs, Fri. Vicia straw on Wed and Sat. Every morning, they receive leftover fruit and vegetables from the kitchen as well.	10	-	Unknown individual.	All zebra samples were collected directly post-voiding within maximum 2 hours. Samples were collected from separate fecal piles, from the topmost layer. Sixteen samples in total were collected out of a herd of 89 individuals in a single two-hour time frame. While no identification of individuals was possible, there is a low probability of repeated sampling of an individual within this timeframe.	African safari park	23	2	2017
Zebra_11	Zebra	Equus burchelli boehmi	Perissodactyla	Herbivorous	Hindgut	Oat straw Sun, Mon, Tues, Thurs, Fri. Vicia straw on Wed and Sat. Every morning, they receive leftover fruit and vegetables from the kitchen as well.	11	-	Unknown individual.	All zebra samples were collected directly post-voiding within maximum 2 hours. Samples were collected from separate fecal piles, from the topmost layer. Sixteen samples in total were collected out of a herd of 89 individuals in a single two-hour time frame. While no identification of individuals was possible, there is a low probability of repeated sampling of an individual within this timeframe.	African safari park	23	2	2017
Zebra_12	Zebra	Equus burchelli boehmi	Perissodactyla	Herbivorous	Hindgut	Oat straw Sun, Mon, Tues, Thurs, Fri. Vicia straw on Wed and Sat. Every morning, they receive leftover fruit and vegetables from the kitchen as well.	12	-	Unknown individual.	All zebra samples were collected directly post-voiding within maximum 2 hours. Samples were collected from separate fecal piles, from the topmost layer. Sixteen samples in total were collected out of a herd of 89 individuals in a single two-hour time frame. While no identification of individuals was possible, there is a low probability of repeated sampling of an individual within this timeframe.	African safari park	23	2	2017
Zebra_13	Zebra	Equus burchelli boehmi	Perissodactyla	Herbivorous	Hindgut	Oat straw Sun, Mon, Tues, Thurs, Fri. Vicia straw on Wed and Sat. Every morning, they receive leftover fruit and vegetables from the kitchen as well.	13	-	Unknown individual.	All zebra samples were collected directly post-voiding within maximum 2 hours. Samples were collected from separate fecal piles, from the topmost layer. Sixteen samples in total were collected out of a herd of 89 individuals in a single two-hour time frame. While no identification of individuals was possible, there is a low probability of repeated sampling of an individual within this timeframe.	African safari park	23	2	2017
Zebra_14	Zebra	Equus burchelli boehmi	Perissodactyla	Herbivorous	Hindgut	Oat straw Sun, Mon, Tues, Thurs, Fri. Vicia straw on Wed and Sat. Every morning, they receive leftover fruit and vegetables from the kitchen as well.	14	-	Unknown individual.	All zebra samples were collected directly post-voiding within maximum 2 hours. Samples were collected from separate fecal piles, from the topmost layer. Sixteen samples in total were collected out of a herd of 89 individuals in a single two-hour time frame. While no identification of individuals was possible, there is a low probability of repeated sampling of an individual within this timeframe.	African safari park	23	2	2017
Zebra_15	Zebra	Equus burchelli boehmi	Perissodactyla	Herbivorous	Hindgut	Oat straw Sun, Mon, Tues, Thurs, Fri. Vicia straw on Wed and Sat. Every morning, they receive leftover fruit and vegetables from the kitchen as well.	15	-	Unknown individual.	All zebra samples were collected directly post-voiding within maximum 2 hours. Samples were collected from separate fecal piles, from the topmost layer. Sixteen samples in total were collected out of a herd of 89 individuals in a single two-hour time frame. While no identification of individuals was possible, there is a low probability of repeated sampling of an individual within this timeframe.	African safari park	23	2	2017
Zebra_16	Zebra	Equus burchelli boehmi	Perissodactyla	Herbivorous	Hindgut	Oat straw Sun, Mon, Tues, Thurs, Fri. Vicia straw on Wed and Sat. Every morning, they receive leftover fruit and vegetables from the kitchen as well.	16	-	Unknown individual.	All zebra samples were collected directly post-voiding within maximum 2 hours. Samples were collected from separate fecal piles, from the topmost layer. Sixteen samples in total were collected out of a herd of 89 individuals in a single two-hour time frame. While no identification of individuals was possible, there is a low probability of repeated sampling of an individual within this timeframe.	African safari park	23	2	2017
Zebra_2	Zebra	Equus burchelli boehmi	Perissodactyla	Herbivorous	Hindgut	Oat straw Sun, Mon, Tues, Thurs, Fri. Vicia straw on Wed and Sat. Every morning, they receive leftover fruit and vegetables from the kitchen as well.	2	-	Unknown individual.	All zebra samples were collected directly post-voiding within maximum 2 hours. Samples were collected from separate fecal piles, from the topmost layer. Sixteen samples in total were collected out of a herd of 89 individuals in a single two-hour time frame. While no identification of individuals was possible, there is a low probability of repeated sampling of an individual within this timeframe.	African safari park	23	2	2017
Zebra_3	Zebra	Equus burchelli boehmi	Perissodactyla	Herbivorous	Hindgut	Oat straw Sun, Mon, Tues, Thurs, Fri. Vicia straw on Wed and Sat. Every morning, they receive leftover fruit and vegetables from the kitchen as well.	3	-	Unknown individual.	All zebra samples were collected directly post-voiding within maximum 2 hours. Samples were collected from separate fecal piles, from the topmost layer. Sixteen samples in total were collected out of a herd of 89 individuals in a single two-hour time frame. While no identification of individuals was possible, there is a low probability of repeated sampling of an individual within this timeframe.	African safari park	23	2	2017
Zebra_4	Zebra	Equus burchelli boehmi	Perissodactyla	Herbivorous	Hindgut	Oat straw Sun, Mon, Tues, Thurs, Fri. Vicia straw on Wed and Sat. Every morning, they receive leftover fruit and vegetables from the kitchen as well.	4	-	Unknown individual.	All zebra samples were collected directly post-voiding within maximum 2 hours. Samples were collected from separate fecal piles, from the topmost layer. Sixteen samples in total were collected out of a herd of 89 individuals in a single two-hour time frame. While no identification of individuals was possible, there is a low probability of repeated sampling of an individual within this timeframe.	African safari park	23	2	2017
Zebra_5	Zebra	Equus burchelli boehmi	Perissodactyla	Herbivorous	Hindgut	Oat straw Sun, Mon, Tues, Thurs, Fri. Vicia straw on Wed and Sat. Every morning, they receive leftover fruit and vegetables from the kitchen as well.	5	-	Unknown individual.	All zebra samples were collected directly post-voiding within maximum 2 hours. Samples were collected from separate fecal piles, from the topmost layer. Sixteen samples in total were collected out of a herd of 89 individuals in a single two-hour time frame. While no identification of individuals was possible, there is a low probability of repeated sampling of an individual within this timeframe.	African safari park	23	2	2017
Zebra_6	Zebra	Equus burchelli boehmi	Perissodactyla	Herbivorous	Hindgut	Oat straw Sun, Mon, Tues, Thurs, Fri. Vicia straw on Wed and Sat. Every morning, they receive leftover fruit and vegetables from the kitchen as well.	6	-	Unknown individual.	All zebra samples were collected directly post-voiding within maximum 2 hours. Samples were collected from separate fecal piles, from the topmost layer. Sixteen samples in total were collected out of a herd of 89 individuals in a single two-hour time frame. While no identification of individuals was possible, there is a low probability of repeated sampling of an individual within this timeframe.	African safari park	23	2	2017
Zebra_7	Zebra	Equus burchelli boehmi	Perissodactyla	Herbivorous	Hindgut	Oat straw Sun, Mon, Tues, Thurs, Fri. Vicia straw on Wed and Sat. Every morning, they receive leftover fruit and vegetables from the kitchen as well.	7	-	Unknown individual.	All zebra samples were collected directly post-voiding within maximum 2 hours. Samples were collected from separate fecal piles, from the topmost layer. Sixteen samples in total were collected out of a herd of 89 individuals in a single two-hour time frame. While no identification of individuals was possible, there is a low probability of repeated sampling of an individual within this timeframe.	African safari park	23	2	2017
Zebra_8	Zebra	Equus burchelli boehmi	Perissodactyla	Herbivorous	Hindgut	Oat straw Sun, Mon, Tues, Thurs, Fri. Vicia straw on Wed and Sat. Every morning, they receive leftover fruit and vegetables from the kitchen as well.	8	-	Unknown individual.	All zebra samples were collected directly post-voiding within maximum 2 hours. Samples were collected from separate fecal piles, from the topmost layer. Sixteen samples in total were collected out of a herd of 89 individuals in a single two-hour time frame. While no identification of individuals was possible, there is a low probability of repeated sampling of an individual within this timeframe.	African safari park	23	2	2017
Zebra_9	Zebra	Equus burchelli boehmi	Perissodactyla	Herbivorous	Hindgut	Oat straw Sun, Mon, Tues, Thurs, Fri. Vicia straw on Wed and Sat. Every morning, they receive leftover fruit and vegetables from the kitchen as well.	9	-	Unknown individual.	All zebra samples were collected directly post-voiding within maximum 2 hours. Samples were collected from separate fecal piles, from the topmost layer. Sixteen samples in total were collected out of a herd of 89 individuals in a single two-hour time frame. While no identification of individuals was possible, there is a low probability of repeated sampling of an individual within this timeframe.	African safari park	23	2	2017

## Sheet: Food Sampling Table
Food	Sampling day	Month	Year
Alfalfa straw	1	3	2018
Banana	1	3	2018
Beef	1	3	2018
Beets	1	3	2018
Birds mix pellet	1	3	2018
Cabbage	1	3	2018
Cauliflower floret	1	3	2018
Cauliflower leaves	1	3	2018
Chicken	1	3	2018
Cucumber	1	3	2018
Eggplant	1	3	2018
Fennel	1	3	2018
Fish	1	3	2018
Green apple	1	3	2018
Hardboiled egg white	16	5	2018
Hardboiled egg yolk	16	5	2018
Herbivore pellets	1	3	2018
Kibble (bonzo)	1	3	2018
Kohlrabi	1	3	2018
Lettuce	1	3	2018
Mealworm	1	3	2018
Melon	2	5	2018
Mouse	1	3	2018
Oats straw	1	3	2018
Peanuts	1	3	2018
Persimmon	1	3	2018
Red bell pepper	1	3	2018
Sweet potato	1	3	2018
Tomato	1	3	2018
Vicia straw	1	3	2018
Watermelon	1	3	2018
Wheat straw	1	3	2018
Yellow bell pepper	1	3	2018
Zucchini	1	3	2018
Note: samples were collected based on the selection of fruits and vegetables available in the zoo on sampling day per the suggestions of the nutrionist.
