# Supplementary material for: Mammalian gut metabolomes mirror microbiome composition and host phylogeny
Source: ISME J. 2021 Dec 13;16(5):1262–74. doi: 10.1038/s41396-021-01152-0 (PMC9038745; doi:10.1038/s41396-021-01152-0)
Supplement: Supplementary file 3 — Table S2 [file 41396_2021_1152_MOESM3_ESM.xlsx]

## Sheet: Annotated LC-MS
	Chemical_family	Name	Notes	CF_class	CF_Dparent	CF_NrNodes	CF_subclass	CF_superclass	Compound_Name	Index	Mass (m/z)	Retention time	GNPSLinkout_Network	LibraryID	MQScore	RTConsensus	SpectrumID	SumPeakIntensity	UniqueFileSourcesCount	componentindex	precursor_mass	id	stat.gut	index.gut	p.value.gut	groups.gut	stat.diet	index.diet	p.value.diet	groups.diet	stat.Order	index.Order	p.value.Order	groups.Order	stat.HostSpecies	index.HostSpecies	p.value.HostSpecies	groups.HostSpecies
6000_375.212_4.647	Unsat. LCFA	Dodecatrienoic acid	Dodecatrienoic acid	NA	NA	NA	NA	NA	NA	6000	375.212	4.647	Connected	(2E,6E,10Z)-12-hydroxy-10-(hydroxymethyl)-6-methyl-2-(4-methylpent-3-enyl)dodeca-2,6,10-trienoic_acid	0.706587	4.6474	CCMSLIB00004709991	0.0117034	23	830	375.212	6000_375.212_4.647	0.606977	3	1	s.Simplegut	0.693737	3	0.03874	s.Omnivores	0.71033	2	0.35409	s.Carnivora	0.878936	70	0.1914	s.Black_bear,s.Brown_bear
3009_311.293_7.649	Unsat. LCFA	Eicosenoic acid	14(Z)-Eicosenoic acid.	Prenol_lipids	Diterpenoids	5	Diterpenoids	Lipids_and_lipid-like_molecules	Spectral_Match_to_14(Z)-Eicosenoic_acid_from_NIST14	3009	311.293	7.649	Connected	Spectral_Match_to_14(Z)-Eicosenoic_acid_from_NIST14	0.760066	7.6488	CCMSLIB00003134660	0.0250685	24	5903	311.293	3009_311.293_7.649	0.648886	3	1	s.Simplegut	0.659822	3	0.23542	s.Omnivores	0.894427	5	0.00638	s.Primates	0.811289	159	1	s.Chimp,s.Mandrill
12788_464.281_4.693	Bile acids	Taurohyodeoxycholic acid 3	NA	NA	NA	NA	NA	NA	NA	12788	464.281	4.693	Connected	taurohyodeoxycholic_acid	0.797751	4.6931	CCMSLIB00005435583	0.00761032	20	762	464.281	12788_464.281_4.693	0.592349	3	1	s.Simplegut	0.950362	1	0.00298	s.Carnivores	0.835319	2	0.08294	s.Carnivora	0.886445	236	1	s.Hyena,s.Jungle_cat
5764_817.578_5.649	Bile acids	Cholic acid 3	NA	NA	NA	NA	NA	NA	NA	5764	817.578	5.649	Singleton	Spectral_Match_to_Cholic_acid_from_NIST14	0.815981	5.6488	CCMSLIB00003139898	0.13808	30	-1	817.578	5764_817.578_5.649	0.690066	5	1	s.Foregut,s.Simplegut	0.825893	1	0.00298	s.Carnivores	0.965083	2	0.00319	s.Carnivora	0.631193	123	1	s.Cape_Hunting_dog,s.Lion
12008_373.272_4.486	Bile acids	Cholic acid 1	NA	NA	NA	NA	NA	NA	NA	12008	373.272	4.486	Connected	Spectral_Match_to_Cholic_acid_from_NIST14	0.816466	4.4858	CCMSLIB00003135149	0.014913	28	137	373.272	12008_373.272_4.486	0.685886	3	1	s.Simplegut	0.897578	1	0.00298	s.Carnivores	0.913258	2	0.01595	s.Carnivora	0.827514	273	1	s.Leopard,s.Lion
2992_357.277_6.66	Bile acids	3b-Hydroxy-5-cholenoic acid 3	3.beta.-Hydroxy-5-cholenoic acid by GNPS ID.	Steroids_and_steroid_derivatives	Dihydroxy_bile_acids,_alcohols_and_derivatives	16	Bile_acids,_alcohols_and_derivatives	Lipids_and_lipid-like_molecules	Spectral_Match_to_3.beta.-Hydroxy-5-cholenoic_acid_from_NIST14	2992	357.277	6.66	Connected	Spectral_Match_to_3.beta.-Hydroxy-5-cholenoic_acid_from_NIST14	0.862768	6.6603	CCMSLIB00003134721	1.72784	71	1274	357.277	2992_357.277_6.66	0.961557	5	0.00294	s.Foregut,s.Simplegut	0.929621	5	0.00298	s.Carnivores,s.Omnivores	0.962497	23	0.00319	s.Carnivora,s.Artiodactyla,s.Primates	0.485127	118	1	s.Cape_Hunting_dog,s.Hyena
5818_591.315_4.136	Bile pigments	Urobilin 2 (m/z 591.315)	NA	NA	NA	NA	NA	NA	NA	5818	591.315	4.136	Connected	Spectral_Match_to_Urobilin_from_NIST14	0.863724	4.136	CCMSLIB00003137178	0.34799	36	133	591.315	5818_591.315_4.136	0.764712	3	0.82614	s.Simplegut	0.894326	1	0.00298	s.Carnivores	0.989682	2	0.00319	s.Carnivora	0.65088	278	1	s.Leopard,s.Tiger
3846_375.288_5.828	Bile acids	Deoxycholic acid 1	NA	NA	NA	NA	NA	NA	NA	3846	375.288	5.828	Connected	deoxycholic_acid	0.867982	5.8282	CCMSLIB00005435507	0.0303271	50	1274	375.288	3846_375.288_5.828	0.881204	5	0.15582	s.Foregut,s.Simplegut	0.968174	1	0.00298	s.Carnivores	0.913096	10	0.00319	s.Carnivora,s.Artiodactyla	0.681197	263	1	s.Jungle_cat,s.Tiger
7625_357.277_5.815	Bile acids	3b-Hydroxy-5-cholenoic acid 2	NA	NA	NA	NA	NA	NA	NA	7625	357.277	5.815	Connected	Spectral_Match_to_3.beta.-Hydroxy-5-cholenoic_acid_from_NIST14	0.873965	5.8145	CCMSLIB00003134721	0.161564	62	1274	357.277	7625_357.277_5.815	0.982991	5	0.00294	s.Foregut,s.Simplegut	0.974151	5	0.00298	s.Carnivores,s.Omnivores	0.983317	23	0.00319	s.Carnivora,s.Artiodactyla,s.Primates	0.581591	263	1	s.Jungle_cat,s.Tiger
14912_591.315_4.071	Bile pigments	Urobilin 1 (m/z 591.315)	NA	NA	NA	NA	NA	NA	NA	14912	591.315	4.071	Connected	Spectral_Match_to_Urobilin_from_NIST14	0.877932	4.0707	CCMSLIB00003137178	0.01938	24	133	591.315	14912_591.315_4.071	0.616852	3	1	s.Simplegut	0.664555	5	0.298	s.Carnivores,s.Omnivores	0.837857	2	0.02552	s.Carnivora	0.614604	235	1	s.Hyena,s.Israeli_Wolf
275_595.346_4.13	Bile pigments	Stercobilin	NA	NA	NA	NA	NA	NA	NA	275	595.346	4.13	Connected	Stercobilin	0.892946	4.1295	CCMSLIB00001059689	0.913622	83	240	595.346	275_595.346_4.13	0.889988	7	NA	s.Foregut,s.Hindgut,s.Simplegut	0.889988	7	NA	s.Carnivores,s.Herbivores,s.Omnivores	0.898331	25	0.00638	s.Artiodactyla,s.Perissodactyla,s.Primates	0.582016	118	0.03509	s.Cape_Hunting_dog,s.Hyena
13019_190.071_1.503	N-acyl AA	Acetyl-Glu 1 (m/z 190.071)	NA	NA	NA	NA	NA	NA	NA	13019	190.071	1.503	Connected	Spectral_Match_to_N-Acetyl-L-glutamic_acid_from_NIST14	0.907098	1.5027	CCMSLIB00003138157	0.0184381	53	6315	190.071	13019_190.071_1.503	0.955134	3	0.00294	s.Simplegut	0.882956	5	0.00298	s.Carnivores,s.Omnivores	0.955134	12	0.00319	s.Carnivora,s.Primates	0.570005	229	1	s.Gorilla,s.Mandrill
3674_359.293_7.664	Bile acids	Lithocholic acid 1	NA	NA	NA	NA	NA	NA	NA	3674	359.293	7.664	Connected	lithocholic_acid	0.935749	7.6641	CCMSLIB00005435551	0.0622358	57	5765	359.293	3674_359.293_7.664	0.920232	5	0.00294	s.Foregut,s.Simplegut	0.922089	1	0.00298	s.Carnivores	0.922119	23	0.00319	s.Carnivora,s.Artiodactyla,s.Primates	0.594959	118	1	s.Cape_Hunting_dog,s.Hyena
327_231.158_5.111	Unsat. LCFA	Dodecanedioic acid	Dodecanedioic acid	NA	NA	NA	NA	NA	NA	327	231.158	5.111	Connected	Spectral_Match_to_Dodecanedioic_acid_from_NIST14	0.952515	5.111	CCMSLIB00003138017	0.0506465	80	1566	231.158	327_231.158_5.111	0.948759	4	0.00294	s.Foregut,s.Hindgut	0.893007	4	0.00596	s.Carnivores,s.Herbivores	0.920945	19	0.00319	s.Proboscidea,s.Artiodactyla,s.Perissodactyla	0.582111	193	0.00319	s.Donkey,s.Sheep
17894_190.07_1.387	N-acyl AA	Acetyl-Glu 2 (190.071)	NA	NA	NA	NA	NA	NA	NA	17894	190.07	1.387	Connected	Spectral_Match_to_N-Acetyl-L-glutamic_acid_from_NIST14	0.974773	1.3867	CCMSLIB00003138157	0.0205808	46	6315	190.071	17894_190.07_1.387	0.898342	3	0.00294	s.Simplegut	0.829591	5	0.00298	s.Carnivores,s.Omnivores	0.898342	12	0.00319	s.Carnivora,s.Primates	0.587619	229	1	s.Gorilla,s.Mandrill
3947_399.324_7.694	Bile acids	26-oxocholest-4-en-3-one 1	3-ketocholest-4-en-26-al based on in silico, high confidence, and manual examination of MS2.	no_matches	no_matches	5	no_matches	no_matches	NA	3947	399.324	7.694	Connected	N/A	N/A	7.6936	N/A	0.00546439	25	2549	399.324	3947_399.324_7.694	0.598731	3	1	s.Simplegut	0.929935	1	0.00298	s.Carnivores	0.72071	2	0.68266	s.Carnivora	0.815553	278	1	s.Leopard,s.Tiger
820_255.21_7.717	Bile acids	BA 1 (m/z 255.21)	In cluster with BA 2. There's also a lithocholic acid neighbor in the cluster, but low cosine match.	Steroids_and_steroid_derivatives	Monohydroxy_bile_acids,_alcohols_and_derivatives	45	Bile_acids,_alcohols_and_derivatives	Lipids_and_lipid-like_molecules	NA	820	255.21	7.717	Connected	N/A	N/A	7.7166	N/A	0.0135936	37	113	255.21	820_255.21_7.717	0.953882	1	0.00588	s.Foregut	0.818744	2	0.00894	s.Herbivores	0.970298	13	0.00319	s.Artiodactyla,s.Perissodactyla	0.925298	220	0.00319	s.Goat,s.Sheep
634_255.21_8.199	Bile acids	BA 2 (m/z 255.21)	In cluster with BA 1. There's also a lithocholic acid neighbor in the cluster, but low cosine match.	Steroids_and_steroid_derivatives	Monohydroxy_bile_acids,_alcohols_and_derivatives	45	Bile_acids,_alcohols_and_derivatives	Lipids_and_lipid-like_molecules	NA	634	255.21	8.199	Connected	N/A	N/A	8.1988	N/A	0.0153317	35	113	255.21	634_255.21_8.199	0.9612	1	0.00294	s.Foregut	0.822695	2	0.00596	s.Herbivores	0.971297	13	0.00319	s.Artiodactyla,s.Perissodactyla	0.940147	220	0.00319	s.Goat,s.Sheep
13865_453.228_4.883	Bile acids	Cholic acid 7-sulfate 1	Cholic acid 7-sulfate	Steroids_and_steroid_derivatives	Trihydroxy_bile_acids,_alcohols_and_derivatives	88	Bile_acids,_alcohols_and_derivatives	Lipids_and_lipid-like_molecules	NA	13865	453.228	4.883	Connected	N/A	N/A	4.8825	N/A	0.00702875	10	137	453.228	13865_453.228_4.883	0.418854	3	1	s.Simplegut	0.783198	1	0.00298	s.Carnivores	0.608581	2	1	s.Carnivora	0.947543	278	1	s.Leopard,s.Tiger
10412_356.293_5.953	Bile acids	Deoxycholic acid amide 1	Neighboring node is glycodeoxycholic acid M-2(H2O)+H, delta of 58.005 which is CO2CH2, indicating that this is deoxycholic amide. Two additional peaks are the +H and -1H2O adducts	Steroids_and_steroid_derivatives	Taurinated_bile_acids_and_derivatives	31	Bile_acids,_alcohols_and_derivatives	Lipids_and_lipid-like_molecules	NA	10412	356.293	5.953	Connected	N/A	N/A	5.9529	N/A	0.00887889	16	762	356.293	10412_356.293_5.953	0.529813	3	1	s.Simplegut	0.997986	1	0.00298	s.Carnivores	0.716864	2	0.25201	s.Carnivora	0.784055	244	1	s.Hyena,s.Tiger
12413_376.291_5.832	Bile acids	Isolithocholic acid 1	Isolithocholic acid is third node in cluster, high confidence in silico NAP ID.	no_matches	no_matches	3	no_matches	no_matches	NA	12413	376.291	5.832	Connected	N/A	N/A	5.8316	N/A	0.00684813	24	51	376.291	12413_376.291_5.832	0.617213	5	1	s.Foregut,s.Simplegut	0.988835	1	0.00298	s.Carnivores	0.747452	10	0.23287	s.Carnivora,s.Artiodactyla	0.731748	263	1	s.Jungle_cat,s.Tiger
19516_358.281_6.177	Bile acids	Isolithocholic acid 2	[-H2O+H]. Isolithocholic acid is third node in cluster, high confidence in silico ID.	no_matches	no_matches	3	no_matches	no_matches	NA	19516	358.281	6.177	Connected	N/A	N/A	6.1765	N/A	0.00357258	17	51	358.281	19516_358.281_6.177	0.546119	3	1	s.Simplegut	0.996523	1	0.00298	s.Carnivores	0.715235	2	0.2552	s.Carnivora	0.727764	278	1	s.Leopard,s.Tiger
1285_415.319_6.79	Bile acids	THCA (C27) 1	THCA 3a,7a,12a-trihydroxy-5Ô¨Ç-cholestanoic acid (precursor to cholic acid in biosynthetic pathway)	Steroids_and_steroid_derivatives	Trihydroxy_bile_acids,_alcohols_and_derivatives	88	Bile_acids,_alcohols_and_derivatives	Lipids_and_lipid-like_molecules	NA	1285	415.319	6.79	Connected	N/A	N/A	6.7901	N/A	0.0110548	42	137	415.319	1285_415.319_6.79	0.785012	1	1	s.Foregut	0.957269	1	0.00298	s.Carnivores	0.871271	10	0.04147	s.Carnivora,s.Artiodactyla	0.750843	278	1	s.Leopard,s.Tiger
17867_595.346_5.817	Bile pigments	Bilirubin 1 (m/z 595.35)	Based on GNPS ID in cluster	Tetrapyrroles_and_derivatives	Bilirubins	66	Bilirubins	Organoheterocyclic_compounds	NA	17867	595.346	5.817	Connected	N/A	N/A	5.8169	N/A	0.00910256	9	240	595.346	17867_595.346_5.817	0.343326	3	1	s.Simplegut	0.645548	1	0.02086	s.Carnivores	0.481356	2	1	s.Carnivora	0.674488	263	1	s.Jungle_cat,s.Tiger
7156_303.169_5.826	Bile pigments	Bilirubin 2 (m/z 303.169)	Based on GNPS ID in cluster	Tetrapyrroles_and_derivatives	Bilirubins	66	Bilirubins	Organoheterocyclic_compounds	NA	7156	303.169	5.826	Connected	N/A	N/A	5.8265	N/A	0.00341383	16	240	303.169	7156_303.169_5.826	0.510189	3	1	s.Simplegut	0.911808	1	0.00298	s.Carnivores	0.742907	2	0.37323	s.Carnivora	0.90405	278	1	s.Leopard,s.Tiger
6353_249.123_2.703	Hormones	Cyclic 3-Hydroxymelatonin	Cyclic 3-hydroxymelatonin, predicted from NAP	no_matches	no_matches	2	no_matches	no_matches	NA	6353	249.123	2.703	Connected	N/A	N/A	2.7027	N/A	0.00710506	17	5433	249.123	6353_249.123_2.703	0.528811	3	1	s.Simplegut	0.819959	1	0.00298	s.Carnivores	0.687451	2	0.64757	s.Carnivora	0.847219	254	1	s.Israeli_Wolf,s.Tiger
7148_236.127_4.392	N-acyl AA	Butyryl-Phe	Butyryl-Phe. See Fig. S6.	no_matches	no_matches	87	no_matches	no_matches	NA	7148	236.127	4.392	Connected	N/A	N/A	4.3922	N/A	0.00546005	18	179	236.127	7148_236.127_4.392	0.544057	3	1	s.Simplegut	0.915542	1	0.00298	s.Carnivores	0.741495	2	0.25839	s.Carnivora	0.808972	278	1	s.Leopard,s.Tiger
7316_188.128_3.7	N-acyl AA	Butyryl-Val	Butyryl-Val. See Fig. S6.	no_matches	no_matches	87	no_matches	no_matches	NA	7316	188.128	3.7	Connected	N/A	N/A	3.7005	N/A	0.00531425	18	179	188.127	7316_188.128_3.7	0.561951	3	1	s.Simplegut	0.939185	1	0.00298	s.Carnivores	0.743344	2	0.11484	s.Carnivora	0.739678	248	1	s.Israeli_Wolf,s.Leopard
8160_447.272_4.298	Peptides	Cyc. Peptide 1 (m/z 447.272)	Cyclic peptides based on NAP/MolNetEnhancer	no_matches	no_matches	34	no_matches	no_matches	NA	8160	447.272	4.298	Connected	N/A	N/A	4.2981	N/A	0.0228188	24	568	447.272	8160_447.272_4.298	0.648886	3	1	s.Simplegut	0.507568	6	1	s.Herbivores,s.Omnivores	0.852525	5	0.01914	s.Primates	0.941972	152	0.00319	s.Chimp,s.Gorilla
10292_463.267_4.365	Peptides	Cyc. Peptide 2 (m/z 463.267)	Cyclic peptides based on NAP/MolNetEnhancer	no_matches	no_matches	34	no_matches	no_matches	NA	10292	463.267	4.365	Connected	N/A	N/A	4.365	N/A	0.0180003	27	568	463.267	10292_463.267_4.365	0.688247	3	1	s.Simplegut	0.540499	6	1	s.Herbivores,s.Omnivores	0.845327	5	0.02233	s.Primates	0.906603	152	0.24244	s.Chimp,s.Gorilla
10310_481.277_4.297	Peptides	Cyc. Peptide 3 (m/z 481.277)	Cyclic peptides based on NAP/MolNetEnhancer	no_matches	no_matches	34	no_matches	no_matches	NA	10310	481.277	4.297	Connected	N/A	N/A	4.2972	N/A	0.0280566	24	568	481.277	10310_481.277_4.297	0.648886	3	1	s.Simplegut	0.522233	6	1	s.Herbivores,s.Omnivores	0.874412	5	0.01276	s.Primates	0.854654	229	1	s.Gorilla,s.Mandrill
3685_481.278_4.371	Peptides	Cyc. Peptide 4 (m/z 481.278)	Cyclic peptides based on NAP/MolNetEnhancer	no_matches	no_matches	34	no_matches	no_matches	NA	3685	481.278	4.371	Connected	N/A	N/A	4.3713	N/A	0.153054	26	568	481.277	3685_481.278_4.371	0.675382	3	1	s.Simplegut	0.532144	6	1	s.Herbivores,s.Omnivores	0.912387	5	0.00319	s.Primates	0.925379	152	0.00319	s.Chimp,s.Gorilla
10281_498.304_4.368	Peptides	Cyc. Peptide 5 (m/z 498.304)	Cyclic peptides based on NAP/MolNetEnhancer	no_matches	no_matches	34	no_matches	no_matches	NA	10281	498.304	4.368	Connected	N/A	N/A	4.3683	N/A	0.0232103	23	568	498.304	10281_498.304_4.368	0.635223	3	1	s.Simplegut	0.511237	6	1	s.Herbivores,s.Omnivores	0.875595	5	0.00957	s.Primates	0.932723	152	0.00319	s.Chimp,s.Gorilla
7093_416.314_6.076	Unsat. LCFA	Unsat. LCFA 1 (m/z 416.314)	Myxalamide A. NAP, high confidence	no_matches	no_matches	2	no_matches	no_matches	NA	7093	416.314	6.076	Connected	N/A	N/A	6.0759	N/A	0.00436729	19	2401	416.314	7093_416.314_6.076	0.57735	3	1	s.Simplegut	0.99117	1	0.00298	s.Carnivores	0.73304	2	0.23287	s.Carnivora	0.782592	254	1	s.Israeli_Wolf,s.Tiger
13866_184.133_2.524	Flavonoids	Flavonoid 1 (m/z 184.139)	Flavonol. In silico/MolNetEnhancer.	Flavonoids	Flavonols	66	Flavones	Phenylpropanoids_and_polyketides	NA	13866	184.133	2.524	Connected	N/A	N/A	2.5243	N/A	0.0106429	7	43	184.133	13866_184.133_2.524	0.350438	3	1	s.Simplegut	0.733799	1	0.00298	s.Carnivores	0.509175	2	1	s.Carnivora	0.897623	244	1	s.Hyena,s.Tiger
289_349.127_2.727	Flavonoids	Flavonoid 2 (m/z 349.127)	In silico NAP ID.	no_matches	no_matches	8	no_matches	no_matches	NA	289	349.127	2.727	Connected	N/A	N/A	2.7266	N/A	0.180041	39	2367	349.127	289_349.127_2.727	0.904534	4	0.00294	s.Foregut,s.Hindgut	0.848528	2	0.00298	s.Herbivores	1	13	0.00319	s.Artiodactyla,s.Perissodactyla	0.818949	220	0.00319	s.Goat,s.Sheep
439_313.106_4.908	Flavonoids	Flavonoid 3 (m/z 313.106)	O-methylated flavonoid based on NAP.	Flavonoids	8-O-methylated_flavonoids	10	O-methylated_flavonoids	Phenylpropanoids_and_polyketides	NA	439	313.106	4.908	Connected	N/A	N/A	4.9076	N/A	0.0150639	42	926	313.106	439_313.106_4.908	0.941516	1	0.00294	s.Foregut	0.883176	2	0.00298	s.Herbivores	0.973994	13	0.00319	s.Artiodactyla,s.Perissodactyla	0.917173	220	0.00319	s.Goat,s.Sheep
304_447.309_7.242	Triterpenoids	Oat straw 1 (m/z 447.309)		no_matches	no_matches	87	no_matches	no_matches	NA	304	447.309	7.242	Connected	N/A	N/A	7.2424	N/A	0.0342507	42	82	447.309	304_447.309_7.242	0.903477	4	0.00882	s.Foregut,s.Hindgut	0.841526	2	0.00298	s.Herbivores	0.99789	13	0.00319	s.Artiodactyla,s.Perissodactyla	0.790146	218	0.0319	s.Goat,s.Rhino
277_433.329_7.715	Triterpenoids	Oat straw 2 (m/z 433.329)		no_matches	no_matches	87	no_matches	no_matches	NA	277	433.329	7.715	Connected	N/A	N/A	7.7149	N/A	0.69536	53	82	433.329	277_433.329_7.715	0.916224	4	0.00294	s.Foregut,s.Hindgut	0.88636	2	0.00298	s.Herbivores	0.998197	13	0.00319	s.Artiodactyla,s.Perissodactyla	0.835679	220	0.00319	s.Goat,s.Sheep
341_447.309_7.748	Triterpenoids	Oat straw 3 (m/z 447.3294)		no_matches	no_matches	87	no_matches	no_matches	NA	341	447.309	7.748	Connected	N/A	N/A	7.7477	N/A	0.0335904	39	82	447.309	341_447.309_7.748	0.909189	1	0.00588	s.Foregut	0.797288	2	0.00298	s.Herbivores	0.98081	13	0.00319	s.Artiodactyla,s.Perissodactyla	0.822294	220	0.00638	s.Goat,s.Sheep
314_433.329_7.849	Triterpenoids	Oat straw 4 (m/z 433.3294)		no_matches	no_matches	87	no_matches	no_matches	NA	314	433.329	7.849	Connected	N/A	N/A	7.8485	N/A	0.111219	45	82	433.329	314_433.329_7.849	0.965541	1	0.00294	s.Foregut	0.892608	2	0.00298	s.Herbivores	0.99899	13	0.00319	s.Artiodactyla,s.Perissodactyla	0.937441	220	0.00319	s.Goat,s.Sheep
379_431.314_7.856	Triterpenoids	Oat straw 5 (m/z 431.314)		no_matches	no_matches	87	no_matches	no_matches	NA	379	431.314	7.856	Connected	N/A	N/A	7.8563	N/A	0.0441239	46	82	431.314	379_431.314_7.856	0.931638	1	0.00294	s.Foregut	0.838856	2	0.00298	s.Herbivores	0.993728	13	0.00319	s.Artiodactyla,s.Perissodactyla	0.822764	220	1	s.Goat,s.Sheep
288_433.329_7.978	Triterpenoids	Oat straw 6 (m/z 433.329)		no_matches	no_matches	87	no_matches	no_matches	NA	288	433.329	7.978	Connected	N/A	N/A	7.978	N/A	0.312174	43	82	433.329	288_433.329_7.978	0.925267	1	0.00294	s.Foregut	0.869946	2	0.00298	s.Herbivores	0.999467	13	0.00319	s.Artiodactyla,s.Perissodactyla	0.859824	220	0.00319	s.Goat,s.Sheep
372_415.319_8.194	Triterpenoids	Oat straw 7 (m/z 415.319)		no_matches	no_matches	87	no_matches	no_matches	NA	372	415.319	8.194	Connected	N/A	N/A	8.1944	N/A	0.0532627	43	82	415.319	372_415.319_8.194	0.954823	1	0.00294	s.Foregut	0.841997	2	0.00298	s.Herbivores	0.998313	13	0.00319	s.Artiodactyla,s.Perissodactyla	0.92964	220	0.00319	s.Goat,s.Sheep
1935_433.329_8.196	Triterpenoids	Oat straw 8 (m/z 433.329)		no_matches	no_matches	87	no_matches	no_matches	NA	1935	433.329	8.196	Connected	N/A	N/A	8.196	N/A	0.849561	54	82	433.329	1935_433.329_8.196	0.928691	4	0.00294	s.Foregut,s.Hindgut	0.924069	2	0.00298	s.Herbivores	0.998339	13	0.00319	s.Artiodactyla,s.Perissodactyla	0.84129	220	0.00319	s.Goat,s.Sheep
347_431.314_8.3	Triterpenoids	Oat straw 9 (m/z 431.314)		no_matches	no_matches	87	no_matches	no_matches	NA	347	431.314	8.3	Connected	N/A	N/A	8.3004	N/A	0.094258	40	82	431.314	347_431.314_8.3	0.966803	1	0.00294	s.Foregut	0.860233	2	0.00298	s.Herbivores	0.99978	13	0.00319	s.Artiodactyla,s.Perissodactyla	0.928195	220	0.00319	s.Goat,s.Sheep
13411_433.329_8.407	Triterpenoids	Oat straw 10 (m/z 433.329)		no_matches	no_matches	87	no_matches	no_matches	NA	13411	433.329	8.407	Connected	N/A	N/A	8.407	N/A	0.0149539	27	82	433.329	13411_433.329_8.407	0.987929	1	0.00294	s.Foregut	0.734847	2	0.04768	s.Herbivores	0.984783	3	0.00319	s.Artiodactyla	0.981876	220	0.00319	s.Goat,s.Sheep
2084_465.319_4.166	Triterpenoids	Pellets 1 (m/z 465.319)		no_matches	no_matches	87	no_matches	no_matches	NA	2084	465.319	4.166	Connected	N/A	N/A	4.1659	N/A	0.029551	31	82	465.319	2084_465.319_4.166	0.793523	4	0.18228	s.Foregut,s.Hindgut	0.721446	2	0.02086	s.Herbivores	0.873831	13	0.00319	s.Artiodactyla,s.Perissodactyla	0.853309	195	0.00319	s.Donkey,s.Zebra
2125_465.319_4.344	Triterpenoids	Pellets 2 (m/z 465.319)		no_matches	no_matches	87	no_matches	no_matches	NA	2125	465.319	4.344	Connected	N/A	N/A	4.3438	N/A	0.0311777	38	82	465.319	2125_465.319_4.344	0.889902	4	0.00588	s.Foregut,s.Hindgut	0.822051	2	0.00298	s.Herbivores	0.982097	13	0.00319	s.Artiodactyla,s.Perissodactyla	0.815488	195	0.00319	s.Donkey,s.Zebra
349_465.319_4.619	Triterpenoids	Pellets 3 (m/z 465.319)		no_matches	no_matches	87	no_matches	no_matches	NA	349	465.319	4.619	Connected	N/A	N/A	4.6193	N/A	0.0424782	43	82	465.319	349_465.319_4.619	0.897529	4	0.00294	s.Foregut,s.Hindgut	0.837827	2	0.00298	s.Herbivores	0.987335	13	0.00319	s.Artiodactyla,s.Perissodactyla	0.764416	195	0.00319	s.Donkey,s.Zebra
2611_465.319_4.913	Triterpenoids	Pellets 4 (m/z 465.319)		no_matches	no_matches	87	no_matches	no_matches	NA	2611	465.319	4.913	Connected	N/A	N/A	4.9125	N/A	0.0210706	44	82	465.319	2611_465.319_4.913	0.898796	4	0.00294	s.Foregut,s.Hindgut	0.823557	2	0.00298	s.Herbivores	0.988535	13	0.00319	s.Artiodactyla,s.Perissodactyla	0.728272	220	0.00319	s.Goat,s.Sheep
701_449.324_5.178	Triterpenoids	Pellets 5 (m/z 449.324)		no_matches	no_matches	87	no_matches	no_matches	NA	701	449.324	5.178	Connected	N/A	N/A	5.1785	N/A	0.018143	45	82	449.324	701_449.324_5.178	0.966011	1	0.00294	s.Foregut	0.779172	4	0.05662	s.Carnivores,s.Herbivores	0.954838	3	0.00319	s.Artiodactyla	0.904673	220	0.00319	s.Goat,s.Sheep
1182_449.324_5.301	Triterpenoids	Pellets 6 (m/z 449.324)		no_matches	no_matches	87	no_matches	no_matches	NA	1182	449.324	5.301	Connected	N/A	N/A	5.3008	N/A	0.00942297	34	82	449.324	1182_449.324_5.301	0.977191	1	0.00294	s.Foregut	0.65975	2	0.80162	s.Herbivores	0.968866	3	0.00319	s.Artiodactyla	0.911273	220	0.00319	s.Goat,s.Sheep
696_449.324_5.419	Triterpenoids	Pellets 7 (m/z 449.324)		no_matches	no_matches	87	no_matches	no_matches	NA	696	449.324	5.419	Connected	N/A	N/A	5.4189	N/A	0.023488	45	82	449.324	696_449.324_5.419	0.959421	1	0.00294	s.Foregut	0.80662	2	0.0149	s.Herbivores	0.995002	13	0.00319	s.Artiodactyla,s.Perissodactyla	0.923693	220	0.00319	s.Goat,s.Sheep
448_463.303_5.746	Triterpenoids	Pellets 8 (m/z 463.303)		no_matches	no_matches	87	no_matches	no_matches	NA	448	463.303	5.746	Connected	N/A	N/A	5.7461	N/A	0.0197183	40	82	463.303	448_463.303_5.746	0.903603	4	0.00294	s.Foregut,s.Hindgut	0.832935	2	0.00298	s.Herbivores	0.997932	13	0.00319	s.Artiodactyla,s.Perissodactyla	0.803739	220	0.00319	s.Goat,s.Sheep
832_449.324_5.964	Triterpenoids	Pellets 9 (m/z 449.324)		no_matches	no_matches	87	no_matches	no_matches	NA	832	449.324	5.964	Connected	N/A	N/A	5.9638	N/A	0.0284847	52	82	449.324	832_449.324_5.964	0.968158	1	0.00294	s.Foregut	0.84462	4	0.0149	s.Carnivores,s.Herbivores	0.992826	13	0.00319	s.Artiodactyla,s.Perissodactyla	0.920021	220	0.00319	s.Goat,s.Sheep
1009_447.309_6.38	Triterpenoids	Pellets 10 (m/z 447.309)		no_matches	no_matches	87	no_matches	no_matches	NA	1009	447.309	6.38	Connected	N/A	N/A	6.3804	N/A	0.0170047	43	82	447.309	1009_447.309_6.38	0.964002	1	0.00294	s.Foregut	0.809552	2	0.01192	s.Herbivores	0.983143	13	0.00319	s.Artiodactyla,s.Perissodactyla	0.926994	220	0.00319	s.Goat,s.Sheep
8484_447.309_6.53	Triterpenoids	Pellets 11 (m/z 447.309)		no_matches	no_matches	87	no_matches	no_matches	NA	8484	447.309	6.53	Connected	N/A	N/A	6.53	N/A	0.0256488	46	82	447.309	8484_447.309_6.53	0.95833	1	0.00294	s.Foregut	0.8227	2	0.00596	s.Herbivores	0.995059	13	0.00319	s.Artiodactyla,s.Perissodactyla	0.892875	220	0.00319	s.Goat,s.Sheep
485_449.324_6.966	Triterpenoids	Pellets 12 (m/z 449.324)		no_matches	no_matches	87	no_matches	no_matches	NA	485	449.324	6.966	Connected	N/A	N/A	6.9661	N/A	0.0223322	48	82	449.324	485_449.324_6.966	0.920738	1	0.00294	s.Foregut	0.793784	4	0.01192	s.Carnivores,s.Herbivores	0.982805	13	0.00319	s.Artiodactyla,s.Perissodactyla	0.841232	220	0.00319	s.Goat,s.Sheep
12702_433.329_7.606	Triterpenoids	Pellets 13 (m/z 433.329)		no_matches	no_matches	87	no_matches	no_matches	NA	12702	433.329	7.606	Connected	N/A	N/A	7.6063	N/A	0.0200977	47	82	433.329	12702_433.329_7.606	0.960313	1	0.00294	s.Foregut	0.789053	2	0.03278	s.Herbivores	0.977892	13	0.00319	s.Artiodactyla,s.Perissodactyla	0.898057	220	0.00319	s.Goat,s.Sheep
1982_479.298_5.102	Triterpenoids	Unclassified 1 (m/z 479.298)		no_matches	no_matches	87	no_matches	no_matches	NA	1982	479.298	5.102	Connected	N/A	N/A	5.1022	N/A	0.0342169	35	82	479.298	1982_479.298_5.102	0.891883	4	0.00294	s.Foregut,s.Hindgut	0.83666	2	0.00298	s.Herbivores	0.986013	13	0.00319	s.Artiodactyla,s.Perissodactyla	0.793405	222	0.00319	s.Goat,s.Zebra
902_477.282_5.479	Triterpenoids	Unclassified 2 (m/z 477.282)		no_matches	no_matches	87	no_matches	no_matches	NA	902	477.282	5.479	Connected	N/A	N/A	5.4792	N/A	0.0271207	36	82	477.282	902_477.282_5.479	0.904534	4	0.00294	s.Foregut,s.Hindgut	0.848528	2	0.00298	s.Herbivores	1	13	0.00319	s.Artiodactyla,s.Perissodactyla	0.826197	195	0.00319	s.Donkey,s.Zebra
1055_479.298_5.575	Triterpenoids	Unclassified 3 (m/z 479.298)		no_matches	no_matches	87	no_matches	no_matches	NA	1055	479.298	5.575	Connected	N/A	N/A	5.5746	N/A	0.0191101	34	82	479.298	1055_479.298_5.575	0.879049	4	0.00294	s.Foregut,s.Hindgut	0.824621	2	0.00298	s.Herbivores	0.971825	13	0.00319	s.Artiodactyla,s.Perissodactyla	0.793733	182	0.00319	s.Donkey,s.Goat
775_479.298_5.654	Triterpenoids	Unclassified 4 (m/z 479.298)		no_matches	no_matches	87	no_matches	no_matches	NA	775	479.298	5.654	Connected	N/A	N/A	5.6544	N/A	0.0181451	36	82	479.298	775_479.298_5.654	0.904534	4	0.00294	s.Foregut,s.Hindgut	0.848528	2	0.00298	s.Herbivores	1	13	0.00319	s.Artiodactyla,s.Perissodactyla	0.787525	220	0.00319	s.Goat,s.Sheep
307_479.298_5.802	Triterpenoids	Unclassified 5 (m/z 479.298)		no_matches	no_matches	87	no_matches	no_matches	NA	307	479.298	5.802	Connected	N/A	N/A	5.8021	N/A	0.0301824	36	82	479.298	307_479.298_5.802	0.904534	4	0.00294	s.Foregut,s.Hindgut	0.848528	2	0.00298	s.Herbivores	1	13	0.00319	s.Artiodactyla,s.Perissodactyla	0.816085	218	0.00319	s.Goat,s.Rhino
632_465.319_4.427	Triterpenoids	Wheat straw 1 (m/z 465.319)		no_matches	no_matches	87	no_matches	no_matches	NA	632	465.319	4.427	Connected	N/A	N/A	4.4271	N/A	0.0330684	43	82	465.319	632_465.319_4.427	0.899266	4	0.00294	s.Foregut,s.Hindgut	0.820908	2	0.00298	s.Herbivores	0.990103	13	0.00319	s.Artiodactyla,s.Perissodactyla	0.83824	195	0.00319	s.Donkey,s.Zebra
716_465.319_4.772	Triterpenoids	Wheat straw 2 (m/z 465.319)		no_matches	no_matches	87	no_matches	no_matches	NA	716	465.319	4.772	Connected	N/A	N/A	4.7722	N/A	0.055073	44	82	465.319	716_465.319_4.772	0.90114	4	0.01764	s.Foregut,s.Hindgut	0.831666	2	0.00596	s.Herbivores	0.993549	13	0.00319	s.Artiodactyla,s.Perissodactyla	0.869415	195	0.00638	s.Donkey,s.Zebra
19535_447.309_4.846	Triterpenoids	Wheat straw 3 (m/z 447.309)		no_matches	no_matches	87	no_matches	no_matches	NA	19535	447.309	4.846	Connected	N/A	N/A	4.8462	N/A	0.0228324	40	82	447.309	19535_447.309_4.846	0.888355	4	0.00294	s.Foregut,s.Hindgut	0.80666	2	0.00298	s.Herbivores	0.9788	13	0.00319	s.Artiodactyla,s.Perissodactyla	0.724177	182	0.00319	s.Donkey,s.Goat
608_479.298_4.849	Triterpenoids	Wheat straw 4 (m/z 479.298)		no_matches	no_matches	87	no_matches	no_matches	NA	608	479.298	4.849	Connected	N/A	N/A	4.8493	N/A	0.163542	38	82	479.298	608_479.298_4.849	0.903483	4	0.00588	s.Foregut,s.Hindgut	0.846164	2	0.00298	s.Herbivores	0.998177	13	0.00319	s.Artiodactyla,s.Perissodactyla	0.913366	195	0.00319	s.Donkey,s.Zebra
2573_461.287_4.877	Triterpenoids	Wheat straw 5 (m/z 461.287)		no_matches	no_matches	87	no_matches	no_matches	NA	2573	461.287	4.877	Connected	N/A	N/A	4.8774	N/A	0.0284565	36	82	461.287	2573_461.287_4.877	0.864225	4	0.02646	s.Foregut,s.Hindgut	0.807787	2	0.00298	s.Herbivores	0.953867	13	0.00319	s.Artiodactyla,s.Perissodactyla	0.854086	195	0.00319	s.Donkey,s.Zebra
316_463.303_5.956	Triterpenoids	Wheat straw 6 (m/z 463.303)		no_matches	no_matches	87	no_matches	no_matches	NA	316	463.303	5.956	Connected	N/A	N/A	5.9563	N/A	0.0580147	47	82	463.303	316_463.303_5.956	0.925796	1	0.00294	s.Foregut	0.826331	2	0.00596	s.Herbivores	0.996951	13	0.00319	s.Artiodactyla,s.Perissodactyla	0.839672	220	0.00319	s.Goat,s.Sheep
558_463.303_6.035	Triterpenoids	Wheat straw 7 (m/z 463.303)		no_matches	no_matches	87	no_matches	no_matches	NA	558	463.303	6.035	Connected	N/A	N/A	6.0349	N/A	0.0344502	45	82	463.303	558_463.303_6.035	0.902235	4	0.00294	s.Foregut,s.Hindgut	0.823378	2	0.00298	s.Herbivores	0.995159	13	0.00319	s.Artiodactyla,s.Perissodactyla	0.72599	182	0.49126	s.Donkey,s.Goat
352_463.303_6.12	Triterpenoids	Wheat straw 8 (m/z 463.303)		no_matches	no_matches	87	no_matches	no_matches	NA	352	463.303	6.12	Connected	N/A	N/A	6.1199	N/A	0.045412	40	82	463.303	352_463.303_6.12	0.904185	4	0.00294	s.Foregut,s.Hindgut	0.845053	2	0.00298	s.Herbivores	0.999275	13	0.00319	s.Artiodactyla,s.Perissodactyla	0.764264	182	0.00319	s.Donkey,s.Goat
415_463.303_6.203	Triterpenoids	Wheat straw 9 (m/z 463.303)		no_matches	no_matches	87	no_matches	no_matches	NA	415	463.303	6.203	Connected	N/A	N/A	6.203	N/A	0.0266506	38	82	463.303	415_463.303_6.203	0.944229	1	0.00294	s.Foregut	0.848528	2	0.00298	s.Herbivores	1	13	0.00319	s.Artiodactyla,s.Perissodactyla	0.918415	220	0.00319	s.Goat,s.Sheep

## Sheet: Unidentified LC-MS features
Name	Index	Mass (m/z)	Retention time	stat.gut	index.gut	p.value.gut	groups.gut	stat.diet	index.diet	p.value.diet	groups.diet	stat.Order	index.Order	p.value.Order	groups.Order	stat.HostSpecies	index.HostSpecies	p.value.HostSpecies	groups.HostSpecies
1028_449.324_6.57	1028	449.324	6.57	0.971204	1	0.00294	s.Foregut	0.621401	7	NA	s.Carnivores,s.Herbivores,s.Omnivores	0.955823	3	0.00319	s.Artiodactyla	0.894181	220	0.01595	s.Goat,s.Sheep
10283_605.393_6.19	10283	605.393	6.19	0.786796	5	0.5439	s.Foregut,s.Simplegut	0.962164	1	0.00298	s.Carnivores	0.786796	23	0.06061	s.Carnivora,s.Artiodactyla,s.Primates	0.580262	244	1	s.Hyena,s.Tiger
10374_433.329_7.132	10374	433.329	7.132	0.882796	1	0.00882	s.Foregut	0.854608	4	0.00298	s.Carnivores,s.Herbivores	0.880632	13	0.00319	s.Artiodactyla,s.Perissodactyla	0.606863	213	1	s.Goat,s.Jungle_cat
10419_392.314_5.953	10419	392.314	5.953	0.512989	3	1	s.Simplegut	0.998316	1	0.00298	s.Carnivores	0.690827	2	0.40832	s.Carnivora	0.783684	244	1	s.Hyena,s.Tiger
10444_258.094_0.733	10444	258.094	0.733	0.796819	5	0.89964	s.Foregut,s.Simplegut	0.922753	1	0.00298	s.Carnivores	0.896848	10	0.00319	s.Carnivora,s.Artiodactyla	0.773283	261	1	s.Jungle_cat,s.Sand_cat
10446_465.283_4.289	10446	465.283	4.289	0.675382	3	1	s.Simplegut	0.530537	3	1	s.Omnivores	0.675382	12	1	s.Carnivora,s.Primates	0.8869	135	0.00638	s.Capuchin,s.Gorilla
10470_471.306_6.511	10470	471.306	6.511	0.989567	1	0.00294	s.Foregut	0.507649	4	1	s.Carnivores,s.Herbivores	0.978918	3	0.00319	s.Artiodactyla	0.854404	220	1	s.Goat,s.Sheep
10564_374.304_5.954	10564	374.304	5.954	0.495595	3	1	s.Simplegut	0.998994	1	0.00298	s.Carnivores	0.692056	2	0.37323	s.Carnivora	0.795568	244	1	s.Hyena,s.Tiger
10771_471.307_6.41	10771	471.307	6.41	0.994576	1	0.00294	s.Foregut	0.562479	2	1	s.Herbivores	0.991426	3	0.00319	s.Artiodactyla	0.968349	220	0.00957	s.Goat,s.Sheep
1133_428.346_4.36	1133	428.346	4.36	0.707107	2	0.97314	s.Hindgut	0.616441	2	0.3278	s.Herbivores	0.727257	4	0.15631	s.Perissodactyla	0.970036	195	0.00319	s.Donkey,s.Zebra
1148_301.139_2.202	1148	301.139	2.202	0.941469	4	0.00294	s.Foregut,s.Hindgut	0.883176	2	0.00298	s.Herbivores	0.941469	19	0.00319	s.Proboscidea,s.Artiodactyla,s.Perissodactyla	0.724013	222	0.00319	s.Goat,s.Zebra
1170_424.28_6.779	1170	424.28	6.779	0.801315	6	1	s.Hindgut,s.Simplegut	0.832575	6	0.00596	s.Herbivores,s.Omnivores	0.947132	21	0.00319	s.Proboscidea,s.Perissodactyla,s.Primates	0.641696	164	1	s.Chimp,s.Zebra
11711_312.2_1.719	11711	312.2	1.719	0.710978	5	1	s.Foregut,s.Simplegut	0.824855	1	0.00298	s.Carnivores	0.8903	2	0.00319	s.Carnivora	0.6544	278	1	s.Leopard,s.Tiger
11712_399.324_7.145	11712	399.324	7.145	0.408793	5	1	s.Foregut,s.Simplegut	0.826688	1	0.00298	s.Carnivores	0.557072	2	1	s.Carnivora	0.808114	263	1	s.Jungle_cat,s.Tiger
11777_338.194_2.771	11777	338.194	2.771	0.324443	3	1	s.Simplegut	0.679366	1	0.00298	s.Carnivores	0.471405	2	1	s.Carnivora	0.99232	278	0.06061	s.Leopard,s.Tiger
1181_312.2_1.664	1181	312.2	1.664	0.753865	5	1	s.Foregut,s.Simplegut	0.785783	1	0.00894	s.Carnivores	0.864187	2	0.00638	s.Carnivora	0.590207	238	1	s.Hyena,s.Leopard
12023_479.382_4.357	12023	479.382	4.357	0.374634	3	1	s.Simplegut	0.677263	1	0.00298	s.Carnivores	0.508264	2	1	s.Carnivora	0.866744	284	1	s.Lion,s.Tiger
12024_358.281_5.57	12024	358.281	5.57	0.622341	3	1	s.Simplegut	0.876813	1	0.00298	s.Carnivores	0.847411	2	0.01276	s.Carnivora	0.807106	278	1	s.Leopard,s.Tiger
12567_375.212_4.718	12567	375.212	4.718	0.606977	3	1	s.Simplegut	0.692865	3	0.04172	s.Omnivores	0.702761	2	0.41151	s.Carnivora	0.879992	70	0.13717	s.Black_bear,s.Brown_bear
1275_303.169_4.133	1275	303.169	4.133	0.829064	5	0.70266	s.Foregut,s.Simplegut	0.933638	1	0.00298	s.Carnivores	0.840296	23	0.03828	s.Carnivora,s.Artiodactyla,s.Primates	0.612605	278	1	s.Leopard,s.Tiger
12869_209.116_5.851	12869	209.116	5.851	0.39736	3	1	s.Simplegut	0.675811	1	0.00596	s.Carnivores	0.464412	2	1	s.Carnivora	0.792468	239	1	s.Hyena,s.Lion
1311_428.346_3.965	1311	428.346	3.965	0.725476	2	0.88788	s.Hindgut	0.632456	2	0.32184	s.Herbivores	0.855978	1	0.00638	s.Proboscidea	0.865304	25	1	s.African_elephant,s.Asian_elephant
1352_440.275_6.296	1352	440.275	6.296	0.717532	7	NA	s.Foregut,s.Hindgut,s.Simplegut	0.758459	6	0.33972	s.Herbivores,s.Omnivores	0.828749	21	0.01914	s.Proboscidea,s.Perissodactyla,s.Primates	0.803312	30	0.37642	s.African_elephant,s.Chimp
13545_273.144_1.951	13545	273.144	1.951	0.890425	4	0.00294	s.Foregut,s.Hindgut	0.79292	4	0.00298	s.Carnivores,s.Herbivores	0.891351	13	0.00319	s.Artiodactyla,s.Perissodactyla	0.623397	220	1	s.Goat,s.Sheep
1355_456.377_4.395	1355	456.377	4.395	0.858395	2	0.0588	s.Hindgut	0.748331	2	0.03278	s.Herbivores	0.858395	8	0.01914	s.Proboscidea,s.Perissodactyla	0.871946	47	1	s.African_elephant,s.Zebra
13747_450.328_6.275	13747	450.328	6.275	0.949473	1	0.00294	s.Foregut	0.831594	4	0.00596	s.Carnivores,s.Herbivores	0.988151	13	0.00319	s.Artiodactyla,s.Perissodactyla	0.887817	220	0.00319	s.Goat,s.Sheep
1395_206.044_2.419	1395	206.044	2.419	0.873472	4	0.00588	s.Foregut,s.Hindgut	0.891883	6	0.00298	s.Herbivores,s.Omnivores	0.896151	25	0.00319	s.Artiodactyla,s.Perissodactyla,s.Primates	0.727614	234	0.00319	s.Gorilla,s.Zebra
14489_591.315_5.832	14489	591.315	5.832	0.477567	3	1	s.Simplegut	0.774161	1	0.00298	s.Carnivores	0.693889	2	0.34133	s.Carnivora	0.871494	278	1	s.Leopard,s.Tiger
14786_265_1.366	14786	265	1.366	0.606977	3	1	s.Simplegut	0.641689	5	0.1192	s.Carnivores,s.Omnivores	0.778469	2	0.02552	s.Carnivora	0.70468	140	1	s.Capuchin,s.Leopard
14855_172.108_1.673	14855	172.108	1.673	0.62019	2	1	s.Hindgut	0.6	2	0.31886	s.Herbivores	0.693578	4	0.19778	s.Perissodactyla	0.874551	24	0.00319	s.Zebra
15266_318.19_1.69	15266	318.19	1.69	0.685219	3	1	s.Simplegut	0.940396	1	0.00298	s.Carnivores	0.835456	2	0.02871	s.Carnivora	0.83424	278	1	s.Leopard,s.Tiger
1544_359.144_0.695	1544	359.144	0.695	0.751237	7	NA	s.Foregut,s.Hindgut,s.Simplegut	0.906102	4	0.0298	s.Carnivores,s.Herbivores	0.76971	22	1	s.Carnivora,s.Artiodactyla,s.Perissodactyla	0.751047	284	1	s.Lion,s.Tiger
15611_303.169_3.666	15611	303.169	3.666	0.598513	3	1	s.Simplegut	0.97745	1	0.00298	s.Carnivores	0.819871	2	0.0319	s.Carnivora	0.745108	278	1	s.Leopard,s.Tiger
1570_319.164_4.111	1570	319.164	4.111	0.928109	7	NA	s.Foregut,s.Hindgut,s.Simplegut	0.94371	5	0.00298	s.Carnivores,s.Omnivores	0.916249	16	0.22649	s.Proboscidea,s.Carnivora,s.Artiodactyla	0.614203	128	1	s.Cape_Hunting_dog,s.Tiger
15729_431.314_6.456	15729	431.314	6.456	0.977697	1	0.00294	s.Foregut	0.514201	1	1	s.Carnivores	0.958506	3	0.00319	s.Artiodactyla	0.825164	220	1	s.Goat,s.Sheep
1596_146.117_0.935	1596	146.117	0.935	0.863221	3	0.62034	s.Simplegut	0.863449	1	0.03278	s.Carnivores	0.877058	18	0.33495	s.Proboscidea,s.Carnivora,s.Primates	0.877579	244	1	s.Hyena,s.Tiger
1619_184.06_1.856	1619	184.06	1.856	0.894427	6	0.04998	s.Hindgut,s.Simplegut	0.867453	7	NA	s.Carnivores,s.Herbivores,s.Omnivores	0.885369	18	0.00319	s.Proboscidea,s.Carnivora,s.Primates	0.565144	94	1	s.Brown_bear,s.Coati
16510_449.324_6.454	16510	449.324	6.454	0.978458	1	0.00294	s.Foregut	0.830335	2	0.06258	s.Herbivores	0.970006	3	0.00319	s.Artiodactyla	0.927549	220	0.00319	s.Goat,s.Sheep
1671_385.341_4.447	1671	385.341	4.447	0.668856	2	1	s.Hindgut	0.583095	2	0.76288	s.Herbivores	0.725206	4	0.24244	s.Perissodactyla	0.955433	24	0.00319	s.Zebra
17164_314.109_3.908	17164	314.109	3.908	0.979424	4	0.00294	s.Foregut,s.Hindgut	0.942721	2	0.00298	s.Herbivores	0.965599	19	0.00319	s.Proboscidea,s.Artiodactyla,s.Perissodactyla	0.784829	220	0.00319	s.Goat,s.Sheep
1745_259.164_0.696	1745	259.164	0.696	0.672144	5	1	s.Foregut,s.Simplegut	0.99496	1	0.00298	s.Carnivores	0.74885	10	1	s.Carnivora,s.Artiodactyla	0.715356	254	1	s.Israeli_Wolf,s.Tiger
17877_415.319_6.893	17877	415.319	6.893	0.872426	1	0.1029	s.Foregut	0.888916	4	0.00298	s.Carnivores,s.Herbivores	0.937341	22	0.00319	s.Carnivora,s.Artiodactyla,s.Perissodactyla	0.649921	221	1	s.Goat,s.Tiger
1869_138.091_0.96	1869	138.091	0.96	0.765769	3	1	s.Simplegut	0.97568	1	0.00298	s.Carnivores	0.887542	2	0.00957	s.Carnivora	0.827115	278	1	s.Leopard,s.Tiger
18861_179.584_0.7	18861	179.584	0.7	0.324443	3	1	s.Simplegut	0.61829	1	0.0149	s.Carnivores	0.471405	2	1	s.Carnivora	0.761809	284	1	s.Lion,s.Tiger
1974_625.357_4.094	1974	625.357	4.094	0.831313	4	0.90846	s.Foregut,s.Hindgut	0.814473	7	NA	s.Carnivores,s.Herbivores,s.Omnivores	0.86842	25	0.00319	s.Artiodactyla,s.Perissodactyla,s.Primates	0.666566	120	1	s.Cape_Hunting_dog,s.Jungle_cat
1977_196.877_0.596	1977	196.877	0.596	0.852242	6	0.15288	s.Hindgut,s.Simplegut	0.885489	6	0.00298	s.Herbivores,s.Omnivores	0.979202	21	0.00319	s.Proboscidea,s.Perissodactyla,s.Primates	0.619445	159	1	s.Chimp,s.Mandrill
1999_251.138_2.71	1999	251.138	2.71	0.677544	2	1	s.Hindgut	0.606386	4	1	s.Carnivores,s.Herbivores	0.756434	4	0.0957	s.Perissodactyla	0.889127	300	0.00319	s.Tiger,s.Zebra
2319_303.169_5.086	2319	303.169	5.086	0.562519	3	1	s.Simplegut	0.975002	1	0.00298	s.Carnivores	0.729717	2	0.30305	s.Carnivora	0.688031	278	1	s.Leopard,s.Tiger
2571_463.303_5.372	2571	463.303	5.372	0.889063	4	0.00294	s.Foregut,s.Hindgut	0.820032	2	0.00298	s.Herbivores	0.980579	13	0.00319	s.Artiodactyla,s.Perissodactyla	0.819366	195	0.00319	s.Donkey,s.Zebra
2591_565.242_7.521	2591	565.242	7.521	0.80758	4	0.5586	s.Foregut,s.Hindgut	0.851303	2	0.00298	s.Herbivores	0.858396	25	0.00638	s.Artiodactyla,s.Perissodactyla,s.Primates	0.787204	234	1	s.Gorilla,s.Zebra
2618_130.122_0.69	2618	130.122	0.69	0.744618	7	NA	s.Foregut,s.Hindgut,s.Simplegut	0.744618	7	NA	s.Carnivores,s.Herbivores,s.Omnivores	0.900917	14	0.00319	s.Artiodactyla,s.Primates	0.808422	152	1	s.Chimp,s.Gorilla
2657_431.314_6.318	2657	431.314	6.318	0.877289	1	0.02646	s.Foregut	0.88667	1	0.00298	s.Carnivores	0.891497	22	0.00319	s.Carnivora,s.Artiodactyla,s.Perissodactyla	0.576301	298	1	s.Sheep,s.Tiger
276_295.095_3.891	276	295.095	3.891	0.969334	4	0.00294	s.Foregut,s.Hindgut	0.942273	2	0.00298	s.Herbivores	0.951173	19	0.00319	s.Proboscidea,s.Artiodactyla,s.Perissodactyla	0.706876	220	0.00319	s.Goat,s.Sheep
278_178.086_4.089	278	178.086	4.089	0.677725	2	1	s.Hindgut	0.617213	4	0.64368	s.Carnivores,s.Herbivores	0.755268	4	0.08613	s.Perissodactyla	0.97113	251	0.00319	s.Israeli_Wolf,s.Rhino
280_313.106_3.913	280	313.106	3.913	0.96985	4	0.00294	s.Foregut,s.Hindgut	0.923901	2	0.00298	s.Herbivores	0.951422	19	0.00319	s.Proboscidea,s.Artiodactyla,s.Perissodactyla	0.722415	220	0.00319	s.Goat,s.Sheep
281_353.098_3.901	281	353.098	3.901	0.956664	4	0.00294	s.Foregut,s.Hindgut	0.898231	6	0.00298	s.Herbivores,s.Omnivores	0.933856	19	0.00319	s.Proboscidea,s.Artiodactyla,s.Perissodactyla	0.629794	220	0.00319	s.Goat,s.Sheep
282_432.236_6.239	282	432.236	6.239	1	7	NA	s.Foregut,s.Hindgut,s.Simplegut	1	7	NA	s.Carnivores,s.Herbivores,s.Omnivores	0.861114	16	0.00319	s.Proboscidea,s.Carnivora,s.Artiodactyla	0.367251	88	1	s.Black_bear,s.Sheep
284_348.143_3.888	284	348.143	3.888	0.909951	4	0.00294	s.Foregut,s.Hindgut	0.898231	6	0.00298	s.Herbivores,s.Omnivores	0.922178	25	0.00319	s.Artiodactyla,s.Perissodactyla,s.Primates	0.559177	183	1	s.Donkey,s.Gorilla
2962_315.194_4.505	2962	315.194	4.505	0.533784	3	1	s.Simplegut	0.661073	3	0.47084	s.Omnivores	0.546672	24	1	s.Carnivora,s.Perissodactyla,s.Primates	0.979284	175	0.00319	s.Coati,s.Mandrill
298_851.394_6.24	298	851.394	6.24	1	7	NA	s.Foregut,s.Hindgut,s.Simplegut	1	7	NA	s.Carnivores,s.Herbivores,s.Omnivores	0.892297	16	0.00319	s.Proboscidea,s.Carnivora,s.Artiodactyla	0.395336	88	1	s.Black_bear,s.Sheep
2985_317.21_5.477	2985	317.21	5.477	0.619673	3	1	s.Simplegut	0.686966	3	0.08642	s.Omnivores	0.620266	12	1	s.Carnivora,s.Primates	0.93289	175	0.00319	s.Coati,s.Mandrill
2999_230.186_0.698	2999	230.186	0.698	0.948695	5	0.00294	s.Foregut,s.Simplegut	0.953142	5	0.00298	s.Carnivores,s.Omnivores	0.952107	23	0.00319	s.Carnivora,s.Artiodactyla,s.Primates	0.611921	113	1	s.Cape_Hunting_dog,s.Coati
300_433.329_7.385	300	433.329	7.385	0.932855	1	0.00294	s.Foregut	0.889198	4	0.00298	s.Carnivores,s.Herbivores	0.986238	13	0.00319	s.Artiodactyla,s.Perissodactyla	0.817468	220	0.00319	s.Goat,s.Sheep
3015_371.257_6.282	3015	371.257	6.282	0.890871	5	0.01764	s.Foregut,s.Simplegut	0.895198	1	0.00298	s.Carnivores	0.890871	23	0.00319	s.Carnivora,s.Artiodactyla,s.Primates	0.621261	242	1	s.Hyena,s.Sand_cat
3018_389.267_6.284	3018	389.267	6.284	0.899616	5	0.00588	s.Foregut,s.Simplegut	0.894888	1	0.00298	s.Carnivores	0.899634	23	0.00319	s.Carnivora,s.Artiodactyla,s.Primates	0.614856	242	1	s.Hyena,s.Sand_cat
306_410.265_6.403	306	410.265	6.403	0.858778	2	0.00294	s.Hindgut	0.863641	6	0.00298	s.Herbivores,s.Omnivores	0.962178	21	0.00319	s.Proboscidea,s.Perissodactyla,s.Primates	0.598907	209	0.00319	s.Gibbon,s.Zebra
3061_176.055_0.741	3061	176.055	0.741	0.970943	3	0.00294	s.Simplegut	0.959893	5	0.00298	s.Carnivores,s.Omnivores	0.982694	12	0.00319	s.Carnivora,s.Primates	0.470873	175	1	s.Coati,s.Mandrill
312_313.106_3.849	312	313.106	3.849	0.982915	4	0.00294	s.Foregut,s.Hindgut	0.931581	2	0.00298	s.Herbivores	0.970657	19	0.00319	s.Proboscidea,s.Artiodactyla,s.Perissodactyla	0.819287	220	0.02233	s.Goat,s.Sheep
317_331.116_2.726	317	331.116	2.726	0.919308	1	0.00294	s.Foregut	0.848528	2	0.00298	s.Herbivores	1	13	0.00319	s.Artiodactyla,s.Perissodactyla	0.843275	220	0.00319	s.Goat,s.Sheep
321_661.225_3.898	321	661.225	3.898	0.962241	4	0.00294	s.Foregut,s.Hindgut	0.941584	2	0.00298	s.Herbivores	0.95154	19	0.00319	s.Proboscidea,s.Artiodactyla,s.Perissodactyla	0.779666	299	0.00319	s.Sheep,s.Zebra
3227_411.249_6.283	3227	411.249	6.283	0.82616	5	0.27048	s.Foregut,s.Simplegut	0.911663	1	0.00298	s.Carnivores	0.82616	23	0.0319	s.Carnivora,s.Artiodactyla,s.Primates	0.643255	242	1	s.Hyena,s.Sand_cat
323_267.1_3.901	323	267.1	3.901	0.979851	4	0.00294	s.Foregut,s.Hindgut	0.945559	2	0.00298	s.Herbivores	0.966022	19	0.00319	s.Proboscidea,s.Artiodactyla,s.Perissodactyla	0.795509	220	0.00319	s.Goat,s.Sheep
3234_337.251_6.191	3234	337.251	6.191	0.872872	5	0.04704	s.Foregut,s.Simplegut	0.938471	1	0.00298	s.Carnivores	0.872872	23	0.00319	s.Carnivora,s.Artiodactyla,s.Primates	0.617976	244	1	s.Hyena,s.Tiger
3247_803.539_6.191	3247	803.539	6.191	0.872872	5	0.00294	s.Foregut,s.Simplegut	0.911545	1	0.00298	s.Carnivores	0.872872	23	0.00319	s.Carnivora,s.Artiodactyla,s.Primates	0.545977	244	1	s.Hyena,s.Tiger
332_389.119_2.726	332	389.119	2.726	0.904534	4	0.00294	s.Foregut,s.Hindgut	0.848528	2	0.00298	s.Herbivores	1	13	0.00319	s.Artiodactyla,s.Perissodactyla	0.787197	220	0.00319	s.Goat,s.Sheep
3329_325.251_6.284	3329	325.251	6.284	0.796819	5	0.88494	s.Foregut,s.Simplegut	0.892545	1	0.00298	s.Carnivores	0.796819	23	0.18502	s.Carnivora,s.Artiodactyla,s.Primates	0.681426	242	1	s.Hyena,s.Sand_cat
3403_353.246_6.281	3403	353.246	6.281	0.786796	5	1	s.Foregut,s.Simplegut	0.93406	1	0.00298	s.Carnivores	0.786796	23	0.21373	s.Carnivora,s.Artiodactyla,s.Primates	0.680109	242	1	s.Hyena,s.Sand_cat
3451_408.309_6.189	3451	408.309	6.189	0.854493	5	0.05586	s.Foregut,s.Simplegut	0.936293	1	0.00298	s.Carnivores	0.854493	23	0.00319	s.Carnivora,s.Artiodactyla,s.Primates	0.580293	244	1	s.Hyena,s.Tiger
3453_406.293_6.284	3453	406.293	6.284	0.755929	5	1	s.Foregut,s.Simplegut	0.922748	1	0.00298	s.Carnivores	0.755929	23	1	s.Carnivora,s.Artiodactyla,s.Primates	0.805523	242	1	s.Hyena,s.Sand_cat
346_331.116_3.895	346	331.116	3.895	0.964588	4	0.00294	s.Foregut,s.Hindgut	0.92345	2	0.00298	s.Herbivores	0.942834	19	0.00319	s.Proboscidea,s.Artiodactyla,s.Perissodactyla	0.660567	232	1	s.Gorilla,s.Sheep
348_433.329_7.213	348	433.329	7.213	0.952679	1	0.00294	s.Foregut	0.876778	4	0.00596	s.Carnivores,s.Herbivores	0.969894	13	0.00319	s.Artiodactyla,s.Perissodactyla	0.8175	220	0.22011	s.Goat,s.Sheep
367_119.085_6.238	367	119.085	6.238	1	7	NA	s.Foregut,s.Hindgut,s.Simplegut	1	7	NA	s.Carnivores,s.Herbivores,s.Omnivores	0.895522	16	0.00319	s.Proboscidea,s.Carnivora,s.Artiodactyla	0.400995	220	1	s.Goat,s.Sheep
3676_218.102_1.924	3676	218.102	1.924	0.648886	3	1	s.Simplegut	0.561855	5	1	s.Carnivores,s.Omnivores	0.829466	5	0.01914	s.Primates	0.664253	198	1	s.Gibbon,s.Hyena
3679_415.21_5.956	3679	415.21	5.956	1	7	NA	s.Foregut,s.Hindgut,s.Simplegut	1	7	NA	s.Carnivores,s.Herbivores,s.Omnivores	0.899183	16	0.00957	s.Proboscidea,s.Carnivora,s.Artiodactyla	0.435851	220	1	s.Goat,s.Sheep
3682_454.291_6.192	3682	454.291	6.192	0.872872	5	0.00294	s.Foregut,s.Simplegut	0.901701	1	0.00298	s.Carnivores	0.872872	23	0.00319	s.Carnivora,s.Artiodactyla,s.Primates	0.557178	244	1	s.Hyena,s.Tiger
3687_798.584_6.189	3687	798.584	6.189	0.845154	5	0.10878	s.Foregut,s.Simplegut	0.94793	1	0.00298	s.Carnivores	0.845154	23	0.00319	s.Carnivora,s.Artiodactyla,s.Primates	0.569939	244	1	s.Hyena,s.Tiger
3717_781.557_6.19	3717	781.557	6.19	0.806718	5	0.5586	s.Foregut,s.Simplegut	0.977373	1	0.00298	s.Carnivores	0.806718	23	0.08932	s.Carnivora,s.Artiodactyla,s.Primates	0.616283	244	1	s.Hyena,s.Tiger
3751_503.259_4.369	3751	503.259	4.369	0.635223	3	1	s.Simplegut	0.511237	6	1	s.Herbivores,s.Omnivores	0.875595	5	0.00957	s.Primates	0.912442	152	0.00319	s.Chimp,s.Gorilla
3757_327.267_5.864	3757	327.267	5.864	0.845154	5	0.22344	s.Foregut,s.Simplegut	0.96237	1	0.00298	s.Carnivores	0.845154	23	0.02871	s.Carnivora,s.Artiodactyla,s.Primates	0.62412	236	1	s.Hyena,s.Jungle_cat
3769_399.324_7.929	3769	399.324	7.929	0.7436	5	1	s.Foregut,s.Simplegut	0.966296	1	0.00298	s.Carnivores	0.754354	23	1	s.Carnivora,s.Artiodactyla,s.Primates	0.720892	128	1	s.Cape_Hunting_dog,s.Tiger
378_367.137_2.726	378	367.137	2.726	0.926094	1	0.00294	s.Foregut	0.848528	2	0.00298	s.Herbivores	1	13	0.00319	s.Artiodactyla,s.Perissodactyla	0.852923	220	0.00319	s.Goat,s.Sheep
3794_799.508_6.284	3794	799.508	6.284	0.701472	5	1	s.Foregut,s.Simplegut	0.818451	1	0.00298	s.Carnivores	0.701472	23	1	s.Carnivora,s.Artiodactyla,s.Primates	0.688235	242	1	s.Hyena,s.Sand_cat
3864_781.557_6.691	3864	781.557	6.691	0.656786	3	1	s.Simplegut	0.992637	1	0.00298	s.Carnivores	0.728118	2	0.43384	s.Carnivora	0.657512	242	1	s.Hyena,s.Sand_cat
389_846.438_6.239	389	846.438	6.239	1	7	NA	s.Foregut,s.Hindgut,s.Simplegut	1	7	NA	s.Carnivores,s.Herbivores,s.Omnivores	0.930055	16	0.00319	s.Proboscidea,s.Carnivora,s.Artiodactyla	0.438659	220	1	s.Goat,s.Sheep
391_477.152_3.917	391	477.152	3.917	0.977008	4	0.00294	s.Foregut,s.Hindgut	0.916515	2	0.00298	s.Herbivores	0.977008	19	0.00319	s.Proboscidea,s.Artiodactyla,s.Perissodactyla	0.884889	220	0.00319	s.Goat,s.Sheep
392_465.319_4.994	392	465.319	4.994	0.902992	4	0.00294	s.Foregut,s.Hindgut	0.835422	2	0.00298	s.Herbivores	0.996871	13	0.00319	s.Artiodactyla,s.Perissodactyla	0.780679	195	0.00319	s.Donkey,s.Zebra
3963_323.159_3.396	3963	323.159	3.396	0.882831	5	0.27342	s.Foregut,s.Simplegut	0.922774	1	0.00298	s.Carnivores	0.915203	10	0.00957	s.Carnivora,s.Artiodactyla	0.695908	278	1	s.Leopard,s.Tiger
3964_431.314_6.578	3964	431.314	6.578	0.960423	1	0.00294	s.Foregut	0.640281	1	0.7003	s.Carnivores	0.927976	3	0.00319	s.Artiodactyla	0.808465	213	1	s.Goat,s.Jungle_cat
403_495.163_3.917	403	495.163	3.917	0.977008	4	0.00294	s.Foregut,s.Hindgut	0.916515	2	0.00298	s.Herbivores	0.977008	19	0.00319	s.Proboscidea,s.Artiodactyla,s.Perissodactyla	0.870361	220	0.00319	s.Goat,s.Sheep
426_479.298_4.969	426	479.298	4.969	0.903336	4	0.00294	s.Foregut,s.Hindgut	0.845039	2	0.00298	s.Herbivores	0.997816	13	0.00319	s.Artiodactyla,s.Perissodactyla	0.775092	222	0.00319	s.Goat,s.Zebra
428_463.303_6.693	428	463.303	6.693	0.859407	4	0.0441	s.Foregut,s.Hindgut	0.795814	2	0.00298	s.Herbivores	0.938881	13	0.00319	s.Artiodactyla,s.Perissodactyla	0.861941	294	0.00319	s.Rhino,s.Zebra
432_415.319_7.719	432	415.319	7.719	0.946002	1	0.00588	s.Foregut	0.824757	4	0.00894	s.Carnivores,s.Herbivores	0.991825	13	0.00319	s.Artiodactyla,s.Perissodactyla	0.876314	220	0.00319	s.Goat,s.Sheep
437_424.28_6.688	437	424.28	6.688	0.817411	2	0.7497	s.Hindgut	0.852803	6	0.00298	s.Herbivores,s.Omnivores	0.960869	21	0.00319	s.Proboscidea,s.Perissodactyla,s.Primates	0.697559	160	0.52635	s.Chimp,s.Rhino
438_313.106_2.727	438	313.106	2.727	0.926519	1	0.00294	s.Foregut	0.848528	2	0.00298	s.Herbivores	1	13	0.00319	s.Artiodactyla,s.Perissodactyla	0.855765	220	0.00319	s.Goat,s.Sheep
446_347.122_3.504	446	347.122	3.504	0.969327	4	0.00294	s.Foregut,s.Hindgut	0.92021	2	0.00298	s.Herbivores	0.951965	19	0.00319	s.Proboscidea,s.Artiodactyla,s.Perissodactyla	0.711682	220	0.00319	s.Goat,s.Sheep
452_463.303_6.765	452	463.303	6.765	0.904135	4	0.00294	s.Foregut,s.Hindgut	0.846718	2	0.00298	s.Herbivores	0.999224	13	0.00319	s.Artiodactyla,s.Perissodactyla	0.793042	220	0.00319	s.Goat,s.Sheep
500_225.073_3.223	500	225.073	3.223	0.899475	4	0.00294	s.Foregut,s.Hindgut	0.892722	2	0.00298	s.Herbivores	0.990612	13	0.00319	s.Artiodactyla,s.Perissodactyla	0.768911	195	0.00319	s.Donkey,s.Zebra
515_190.049_4.082	515	190.049	4.082	0.90416	2	0.00294	s.Hindgut	0.874545	4	0.0149	s.Carnivores,s.Herbivores	0.915216	21	0.00319	s.Proboscidea,s.Perissodactyla,s.Primates	0.599122	245	1	s.Hyena,s.Zebra
522_449.324_6.032	522	449.324	6.032	0.959456	1	0.00294	s.Foregut	0.843729	4	0.00894	s.Carnivores,s.Herbivores	0.984284	13	0.00319	s.Artiodactyla,s.Perissodactyla	0.875803	220	0.00319	s.Goat,s.Sheep
524_415.319_6.946	524	415.319	6.946	0.917988	1	0.00588	s.Foregut	0.851542	4	0.00298	s.Carnivores,s.Herbivores	0.930418	13	0.00319	s.Artiodactyla,s.Perissodactyla	0.741041	213	1	s.Goat,s.Jungle_cat
556_429.298_7.739	556	429.298	7.739	0.918762	1	0.00294	s.Foregut	0.836982	2	0.00298	s.Herbivores	0.998596	13	0.00319	s.Artiodactyla,s.Perissodactyla	0.867036	220	0.00319	s.Goat,s.Sheep
5781_317.21_4.634	5781	317.21	4.634	0.640323	5	1	s.Foregut,s.Simplegut	0.756209	3	0.0149	s.Omnivores	0.714418	2	0.59972	s.Carnivora	0.847262	70	1	s.Black_bear,s.Brown_bear
5839_387.251_5.759	5839	387.251	5.759	0.78562	5	0.96138	s.Foregut,s.Simplegut	0.950512	1	0.00298	s.Carnivores	0.897783	10	0.00319	s.Carnivora,s.Artiodactyla	0.698278	118	1	s.Cape_Hunting_dog,s.Hyena
5861_455.212_2.707	5861	455.212	2.707	0.606977	3	1	s.Simplegut	0.976323	1	0.00298	s.Carnivores	0.881917	2	0.00319	s.Carnivora	0.706119	254	1	s.Israeli_Wolf,s.Tiger
5870_455.212_2.567	5870	455.212	2.567	0.606977	3	1	s.Simplegut	0.97569	1	0.00298	s.Carnivores	0.881917	2	0.00319	s.Carnivora	0.717736	254	1	s.Israeli_Wolf,s.Tiger
606_449.324_6.398	606	449.324	6.398	0.979529	1	0.00294	s.Foregut	0.797662	4	0.06258	s.Carnivores,s.Herbivores	0.971756	3	0.00319	s.Artiodactyla	0.925221	220	0.00319	s.Goat,s.Sheep
614_255.097_2.957	614	255.097	2.957	0.904157	4	0.00294	s.Foregut,s.Hindgut	0.846646	2	0.00298	s.Herbivores	0.999258	13	0.00319	s.Artiodactyla,s.Perissodactyla	0.836733	220	0.00319	s.Goat,s.Sheep
618_258.096_0.695	618	258.096	0.695	0.916105	4	0.00294	s.Foregut,s.Hindgut	0.921856	6	0.00298	s.Herbivores,s.Omnivores	0.886718	25	0.00319	s.Artiodactyla,s.Perissodactyla,s.Primates	0.532633	220	1	s.Goat,s.Sheep
6183_318.19_1.577	6183	318.19	1.577	0.681304	3	1	s.Simplegut	0.927093	1	0.00298	s.Carnivores	0.848542	2	0.00638	s.Carnivora	0.756942	278	1	s.Leopard,s.Tiger
623_455.311_8.2	623	455.311	8.2	0.952755	1	0.00588	s.Foregut	0.83007	2	0.00596	s.Herbivores	0.985354	13	0.00319	s.Artiodactyla,s.Perissodactyla	0.91829	220	0.00319	s.Goat,s.Sheep
6276_803.539_6.693	6276	803.539	6.693	0.670232	3	1	s.Simplegut	0.97934	1	0.00298	s.Carnivores	0.697325	2	0.81026	s.Carnivora	0.636925	242	1	s.Hyena,s.Sand_cat
635_481.314_4.525	635	481.314	4.525	0.902613	4	0.00294	s.Foregut,s.Hindgut	0.84303	2	0.00298	s.Herbivores	0.996509	13	0.00319	s.Artiodactyla,s.Perissodactyla	0.703159	195	1	s.Donkey,s.Zebra
643_431.314_5.709	643	431.314	5.709	0.940962	1	0.00294	s.Foregut	0.862986	4	0.00894	s.Carnivores,s.Herbivores	0.935323	13	0.00319	s.Artiodactyla,s.Perissodactyla	0.706673	220	1	s.Goat,s.Sheep
6461_160.096_2.769	6461	160.096	2.769	0.678467	5	1	s.Foregut,s.Simplegut	0.922502	1	0.00298	s.Carnivores	0.884546	2	0.00638	s.Carnivora	0.77212	278	1	s.Leopard,s.Tiger
6897_593.33_5.812	6897	593.33	5.812	0.605789	3	1	s.Simplegut	0.908112	1	0.00298	s.Carnivores	0.859365	2	0.0319	s.Carnivora	0.895268	278	1	s.Leopard,s.Tiger
6931_589.299_4.677	6931	589.299	4.677	0.719913	5	1	s.Foregut,s.Simplegut	0.890166	1	0.00298	s.Carnivores	0.962839	10	0.00319	s.Carnivora,s.Artiodactyla	0.748935	278	1	s.Leopard,s.Tiger
6979_615.313_5.842	6979	615.313	5.842	0.495595	3	1	s.Simplegut	0.816922	1	0.00298	s.Carnivores	0.720082	2	0.19778	s.Carnivora	0.851358	278	1	s.Leopard,s.Tiger
6988_122.057_2.258	6988	122.057	2.258	0.529813	3	1	s.Simplegut	0.993406	1	0.00298	s.Carnivores	0.7698	2	0.03828	s.Carnivora	0.688183	278	1	s.Leopard,s.Tiger
7050_188.128_3.797	7050	188.128	3.797	0.57735	3	1	s.Simplegut	0.902771	1	0.00298	s.Carnivores	0.790837	2	0.06699	s.Carnivora	0.824404	254	1	s.Israeli_Wolf,s.Tiger
7056_589.299_4.124	7056	589.299	4.124	0.675382	3	1	s.Simplegut	0.714006	5	0.10728	s.Carnivores,s.Omnivores	0.833046	2	0.01914	s.Carnivora	0.840794	92	1	s.Brown_bear,s.Capuchin
714_887.633_8.201	714	887.633	8.201	0.961286	1	0.00294	s.Foregut	0.787401	2	0.00894	s.Herbivores	0.951699	3	0.00319	s.Artiodactyla	0.937868	220	0.00319	s.Goat,s.Sheep
7171_202.143_4.188	7171	202.143	4.188	0.529813	3	1	s.Simplegut	0.956198	1	0.00298	s.Carnivores	0.739998	2	0.28072	s.Carnivora	0.858771	278	1	s.Leopard,s.Tiger
718_238.07_2.959	718	238.07	2.959	0.904039	4	0.00294	s.Foregut,s.Hindgut	0.846035	2	0.00298	s.Herbivores	0.998916	13	0.00319	s.Artiodactyla,s.Perissodactyla	0.837831	220	0.00319	s.Goat,s.Sheep
7200_609.325_4.646	7200	609.325	4.646	0.561144	5	1	s.Foregut,s.Simplegut	0.941892	1	0.00298	s.Carnivores	0.804283	2	0.02871	s.Carnivora	0.638825	244	1	s.Hyena,s.Tiger
721_415.319_7.959	721	415.319	7.959	0.944114	1	0.00294	s.Foregut	0.818997	4	0.00894	s.Carnivores,s.Herbivores	0.922004	13	0.00319	s.Artiodactyla,s.Perissodactyla	0.746785	220	1	s.Goat,s.Sheep
7212_180.101_5.833	7212	180.101	5.833	0.501938	3	1	s.Simplegut	0.946822	1	0.00298	s.Carnivores	0.735596	2	0.18502	s.Carnivora	0.755565	278	1	s.Leopard,s.Tiger
7263_303.169_4.049	7263	303.169	4.049	0.657613	3	1	s.Simplegut	0.961311	1	0.00298	s.Carnivores	0.898144	2	0.00319	s.Carnivora	0.661345	254	1	s.Israeli_Wolf,s.Tiger
7384_607.31_4.923	7384	607.31	4.923	0.63247	3	1	s.Simplegut	0.971204	1	0.00298	s.Carnivores	0.899341	2	0.00319	s.Carnivora	0.740464	278	1	s.Leopard,s.Tiger
7652_331.095_2.546	7652	331.095	2.546	0.418854	3	1	s.Simplegut	0.449903	3	1	s.Omnivores	0.608581	2	1	s.Carnivora	0.978494	70	0.00638	s.Black_bear,s.Brown_bear
786_463.303_6.349	786	463.303	6.349	0.905634	1	0.00588	s.Foregut	0.843668	2	0.00298	s.Herbivores	0.999377	13	0.00319	s.Artiodactyla,s.Perissodactyla	0.884243	220	0.00319	s.Goat,s.Sheep
8011_184.133_2.457	8011	184.133	2.457	0.374634	3	1	s.Simplegut	0.733267	1	0.00298	s.Carnivores	0.544331	2	1	s.Carnivora	0.904807	244	1	s.Hyena,s.Tiger
804_471.306_5.698	804	471.306	5.698	0.961419	1	0.00294	s.Foregut	0.816497	4	0.00894	s.Carnivores,s.Herbivores	0.986848	13	0.00319	s.Artiodactyla,s.Perissodactyla	0.866848	220	0.00319	s.Goat,s.Sheep
8079_609.325_4.569	8079	609.325	4.569	0.598815	5	1	s.Foregut,s.Simplegut	0.978435	1	0.00298	s.Carnivores	0.846178	2	0.00638	s.Carnivora	0.632583	128	1	s.Cape_Hunting_dog,s.Tiger
8100_591.314_4.86	8100	591.314	4.86	0.511031	3	1	s.Simplegut	0.82197	1	0.00298	s.Carnivores	0.743645	2	0.14674	s.Carnivora	0.861381	278	1	s.Leopard,s.Tiger
813_415.319_7.38	813	415.319	7.38	0.880843	1	0.57624	s.Foregut	0.893849	4	0.00298	s.Carnivores,s.Herbivores	0.847442	13	0.25201	s.Artiodactyla,s.Perissodactyla	0.711888	120	1	s.Cape_Hunting_dog,s.Jungle_cat
835_176.07_4.101	835	176.07	4.101	0.918437	5	0.00588	s.Foregut,s.Simplegut	0.925183	5	0.00298	s.Carnivores,s.Omnivores	0.917499	23	0.00319	s.Carnivora,s.Artiodactyla,s.Primates	0.712598	128	1	s.Cape_Hunting_dog,s.Tiger
8483_392.314_4.891	8483	392.314	4.891	0.918878	1	0.00294	s.Foregut	0.448263	1	1	s.Carnivores	0.848431	3	0.00957	s.Artiodactyla	0.898839	236	1	s.Hyena,s.Jungle_cat
8493_415.319_7.874	8493	415.319	7.874	0.95137	1	0.00294	s.Foregut	0.705806	4	0.2831	s.Carnivores,s.Herbivores	0.917964	3	0.00319	s.Artiodactyla	0.706586	220	1	s.Goat,s.Sheep
8495_413.264_5.863	8495	413.264	5.863	0.854493	5	0.16758	s.Foregut,s.Simplegut	0.9644	1	0.00298	s.Carnivores	0.854493	23	0.02233	s.Carnivora,s.Artiodactyla,s.Primates	0.630317	236	1	s.Hyena,s.Jungle_cat
8538_413.265_5.689	8538	413.265	5.689	0.654654	5	1	s.Foregut,s.Simplegut	0.864487	1	0.00298	s.Carnivores	0.684037	10	1	s.Carnivora,s.Artiodactyla	0.83643	236	1	s.Hyena,s.Jungle_cat
8554_479.298_4.307	8554	479.298	4.307	0.838955	4	0.06468	s.Foregut,s.Hindgut	0.786349	2	0.00298	s.Herbivores	0.927219	13	0.00319	s.Artiodactyla,s.Perissodactyla	0.847008	195	0.00319	s.Donkey,s.Zebra
9033_433.329_6.938	9033	433.329	6.938	0.935485	1	0.00294	s.Foregut	0.848544	4	0.00298	s.Carnivores,s.Herbivores	0.967959	13	0.00319	s.Artiodactyla,s.Perissodactyla	0.78864	220	0.58058	s.Goat,s.Sheep
9067_434.333_7.853	9067	434.333	7.853	0.975902	1	0.00294	s.Foregut	0.848528	2	0.00298	s.Herbivores	1	13	0.00319	s.Artiodactyla,s.Perissodactyla	0.958847	220	0.00319	s.Goat,s.Sheep
941_417.334_6.61	941	417.334	6.61	0.943449	1	0.00294	s.Foregut	0.818185	4	0.00596	s.Carnivores,s.Herbivores	0.93502	13	0.00319	s.Artiodactyla,s.Perissodactyla	0.730965	116	1	s.Cape_Hunting_dog,s.Goat
983_461.287_6.295	983	461.287	6.295	0.904534	4	0.00294	s.Foregut,s.Hindgut	0.848528	2	0.00298	s.Herbivores	1	13	0.00319	s.Artiodactyla,s.Perissodactyla	0.85634	220	0.00319	s.Goat,s.Sheep
987_449.324_5.893	987	449.324	5.893	0.942562	1	0.00294	s.Foregut	0.798993	4	0.01788	s.Carnivores,s.Herbivores	0.923935	13	0.00319	s.Artiodactyla,s.Perissodactyla	0.854551	220	0.07975	s.Goat,s.Sheep

## Sheet: GC-MS
ID	Adduct	charge	cluster index	Compound_Name	Compound_Source	Data_Collector	GNPSLibraryURL	GNPSLinkout_Cluster	INCHI	Compound_class	Compound_Name	GNPS_Compound_Name_with_deriv	Comments	MassDiff	MQScore	MZErrorPPM	Balance score	name	number of spectra	PI	RTConsensus	RTMean	shared name	SharedPeaks	Smiles	SpectrumID	sum(precursor intensity)	id	stat.x	index.x	p.value_gut	groups.x	stat.y	index.y	p.value_diet	groups.y	stat.x	index.x	p.value_Order	groups.x	stat.y	index.y	p.value_host	groups.y
428_RT17.8_BAL100	EI	0	428	3-Hydroxyphenylacetic acid, 2TMS derivative	Isolated	NIST	http://gnps.ucsd.edu/ProteoSAFe/gnpslibraryspectrum.jsp?SpectrumID=CCMSLIB00000943902	"https://gnps.ucsd.edu/ProteoSAFe/result.jsp?task=babcee3477644edc92a6fc2a191aded8&view=view_all_clusters_withID&show=true#{""main.cluster index_lowerinput"":""428.0"",""main.cluster index_upperinput"":""428.0""}"	InChI=1S/C14H24O3Si2/c1-18(2,3)16-13-9-7-8-12(10-13)11-14(15)17-19(4,5)6/h7-10H,11H2,1-6H3	Organic_acids	3-Hydroxyphenylacetic acid	3-Hydroxyphenylacetic acid, 2TMS derivative		296.126	0.862783	1000000	100	428	170	NIST	17.8	17.8	428	9	C[Si](C)(C)OC1=CC=CC(=C1)CC(=O)O[Si](C)(C)C	CCMSLIB00000943902	33500000	428_RT17.8_BAL100	0.87874	4	0.00016	s.Foregut,s.Hindgut	0.845611	6	0.0002	s.Herbivores,s.Omnivores	0.883475	21	0.00055	s.Proboscidea,s.Perissodactyla,s.Primates	0.578047	67	1	s.Asian_elephant,s.Mandrill
154_RT8.37_BAL60	EI	0	154	2-Hydroxy-3-methylbutyric acid, 2TMS derivative	Isolated	NIST	http://gnps.ucsd.edu/ProteoSAFe/gnpslibraryspectrum.jsp?SpectrumID=CCMSLIB00000943451	"https://gnps.ucsd.edu/ProteoSAFe/result.jsp?task=babcee3477644edc92a6fc2a191aded8&view=view_all_clusters_withID&show=true#{""main.cluster index_lowerinput"":""154.0"",""main.cluster index_upperinput"":""154.0""}"	InChI=1S/C11H26O3Si2/c1-9(2)10(13-15(3,4)5)11(12)14-16(6,7)8/h9-10H,1-8H3	Organic_acids	2-Hydroxy-3-methylbutyric acid	2-Hydroxy-3-methylbutyric acid, 2TMS derivative		262.142	0.875189	1000000	60	154	139	NIST	8.37	8.37	154	12	CC(C)C(C(=O)O[Si](C)(C)C)O[Si](C)(C)C	CCMSLIB00000943451	57200000	154_RT8.37_BAL60	0.928109	7	NA	s.Foregut,s.Hindgut,s.Simplegut	0.936486	5	0.0004	s.Carnivores,s.Omnivores	0.927149	23	0.0011	s.Carnivora,s.Artiodactyla,s.Primates	0.591999	142	1	s.Capuchin,s.Hyena
442_RT18.22_BAL95	EI	0	442	5-Aminovaleric acid, 3TMS derivative	Isolated	NIST	http://gnps.ucsd.edu/ProteoSAFe/gnpslibraryspectrum.jsp?SpectrumID=CCMSLIB00000867722	"https://gnps.ucsd.edu/ProteoSAFe/result.jsp?task=babcee3477644edc92a6fc2a191aded8&view=view_all_clusters_withID&show=true#{""main.cluster index_lowerinput"":""442.0"",""main.cluster index_upperinput"":""442.0""}"	InChI=1S/C14H35NO2Si3/c1-18(2,3)15(19(4,5)6)13-11-10-12-14(16)17-20(7,8)9/h10-13H2,1-9H3	Biogenic_amines	5-Aminovaleric acid	5-Aminovaleric acid, 3TMS derivative		333.198	0.934002	1000000	95	442	172	NIST	18.22	18.22	442	13	C[Si](C)(C)N(CCCCC(=O)O[Si](C)(C)C)[Si](C)(C)C	CCMSLIB00000867722	533000000	442_RT18.22_BAL95	0.974933	7	NA	s.Foregut,s.Hindgut,s.Simplegut	0.97627	5	0.0002	s.Carnivores,s.Omnivores	0.971754	23	0.00055	s.Carnivora,s.Artiodactyla,s.Primates	0.507881	263	1	s.Israeli_Wolf,s.Leopard
228_RT11.13_BAL100	EI	0	228	Butanedioic acid, 2TMS derivative	Isolated	NIST	http://gnps.ucsd.edu/ProteoSAFe/gnpslibraryspectrum.jsp?SpectrumID=CCMSLIB00000990311	"https://gnps.ucsd.edu/ProteoSAFe/result.jsp?task=babcee3477644edc92a6fc2a191aded8&view=view_all_clusters_withID&show=true#{""main.cluster index_lowerinput"":""228.0"",""main.cluster index_upperinput"":""228.0""}"	InChI=1S/C10H22O4Si2/c1-15(2,3)13-9(11)7-8-10(12)14-16(4,5)6/h7-8H2,1-6H3	Organic_acids	Succinic acid	Butanedioic acid, 2TMS derivative		262.106	0.945835	1000000	100	228	170	NIST	11.13	11.13	228	11	C[Si](C)(C)OC(=O)CCC(=O)O[Si](C)(C)C	CCMSLIB00000990311	231000000	228_RT11.13_BAL100	0.99005	7	NA	s.Foregut,s.Hindgut,s.Simplegut	0.99005	7	NA	s.Carnivores,s.Herbivores,s.Omnivores	0.941576	18	0.01815	s.Proboscidea,s.Carnivora,s.Primates	0.608807	75	1	s.Black_bear,s.Capuchin
485_RT20.31_BAL100	EI	0	485	Putrescine, 4TMS derivative	Isolated	NIST	http://gnps.ucsd.edu/ProteoSAFe/gnpslibraryspectrum.jsp?SpectrumID=CCMSLIB00000867720	"https://gnps.ucsd.edu/ProteoSAFe/result.jsp?task=babcee3477644edc92a6fc2a191aded8&view=view_all_clusters_withID&show=true#{""main.cluster index_lowerinput"":""485.0"",""main.cluster index_upperinput"":""485.0""}"	InChI=1S/C16H44N2Si4/c1-19(2,3)17(20(4,5)6)15-13-14-16-18(21(7,8)9)22(10,11)12/h13-16H2,1-12H3	Biogenic_amines	Putrescine	Putrescine, 4TMS derivative		376.258	0.950012	1000000	100	485	172	NIST	20.31	20.31	485	9	C[Si](C)(C)N(CCCCN([Si](C)(C)C)[Si](C)(C)C)[Si](C)(C)C	CCMSLIB00000867720	195000000	485_RT20.31_BAL100	0.943975	7	NA	s.Foregut,s.Hindgut,s.Simplegut	0.953275	5	0.0004	s.Carnivores,s.Omnivores	0.941363	18	0.00275	s.Proboscidea,s.Carnivora,s.Primates	0.518272	87	1	s.Black_bear,s.Leopard
695_RT29.4_BAL100	EI	0	695	Glyceryl-glycoside TMS ether	Isolated	NIST	http://gnps.ucsd.edu/ProteoSAFe/gnpslibraryspectrum.jsp?SpectrumID=CCMSLIB00000900576	"https://gnps.ucsd.edu/ProteoSAFe/result.jsp?task=babcee3477644edc92a6fc2a191aded8&view=view_all_clusters_withID&show=true#{""main.cluster index_lowerinput"":""695.0"",""main.cluster index_upperinput"":""695.0""}"	InChI=1S/C27H66O8Si6/c1-36(2,3)29-20-22(32-38(7,8)9)19-28-27-26(35-41(16,17)18)25(34-40(13,14)15)24(33-39(10,11)12)23(31-27)21-30-37(4,5)6/h22-27H,19-21H2,1-18H3	Sugars	Glyceryl-glycoside	Glyceryl-glycoside TMS ether		686.337	0.954886	1000000	100	695	168	NIST	29.4	29.4	695	20	C[Si](C)(C)OCC1C(C(C(C(O1)OCC(CO[Si](C)(C)C)O[Si](C)(C)C)O[Si](C)(C)C)O[Si](C)(C)C)O[Si](C)(C)C	CCMSLIB00000900576	168000000	695_RT29.4_BAL100	0.94572	5	0.00016	s.Foregut,s.Simplegut	0.947993	5	0.0002	s.Carnivores,s.Omnivores	0.946933	23	0.00055	s.Carnivora,s.Artiodactyla,s.Primates	0.721587	151	1	s.Capuchin,s.Sand_cat
565_RT23.7_BAL56	EI	0	565	D-(-)-Tagatose, 5TMS derivative	Isolated	NIST	http://gnps.ucsd.edu/ProteoSAFe/gnpslibraryspectrum.jsp?SpectrumID=CCMSLIB00000944906	"https://gnps.ucsd.edu/ProteoSAFe/result.jsp?task=babcee3477644edc92a6fc2a191aded8&view=view_all_clusters_withID&show=true#{""main.cluster index_lowerinput"":""565.0"",""main.cluster index_upperinput"":""565.0""}"	InChI=1S/C21H52O6Si5/c1-28(2,3)23-16-18(22)20(26-31(10,11)12)21(27-32(13,14)15)19(25-30(7,8)9)17-24-29(4,5)6/h19-21H,16-17H2,1-15H3	Sugars	Tagatose	D-(-)-Tagatose, 5TMS derivative		540.261	0.956761	1000000	56	565	157	NIST	23.7	23.7	565	21	C[Si](C)(C)OCC(C(C(C(=O)CO[Si](C)(C)C)O[Si](C)(C)C)O[Si](C)(C)C)O[Si](C)(C)C	CCMSLIB00000944906	113000000	565_RT23.7_BAL56	0.658365	3	0.31568	s.Simplegut	0.71869	3	0.0098	s.Omnivores	0.657843	12	0.89705	s.Carnivora,s.Primates	0.80372	180	1	s.Coati,s.Lemur_BWR
554_RT22.9_BAL100	EI	0	554	D-(-)-Tagatose, pentakis(trimethylsilyl) ether, methyloxime (syn)	Isolated	NIST	http://gnps.ucsd.edu/ProteoSAFe/gnpslibraryspectrum.jsp?SpectrumID=CCMSLIB00000944909	"https://gnps.ucsd.edu/ProteoSAFe/result.jsp?task=babcee3477644edc92a6fc2a191aded8&view=view_all_clusters_withID&show=true#{""main.cluster index_lowerinput"":""554.0"",""main.cluster index_upperinput"":""554.0""}"	InChI=1S/C22H55NO6Si5/c1-24-23-19(17-25-30(2,3)4)21(28-33(11,12)13)22(29-34(14,15)16)20(27-32(8,9)10)18-26-31(5,6)7/h20-22H,17-18H2,1-16H3/b23-19-	Sugars	Tagatose-methyloxime	D-(-)-Tagatose, pentakis(trimethylsilyl) ether, methyloxime (syn)		569.288	0.957231	1000000	100	554	169	NIST	22.9	22.9	554	24	CO/N=C(/CO[Si](C)(C)C)\C(C(C(CO[Si](C)(C)C)O[Si](C)(C)C)O[Si](C)(C)C)O[Si](C)(C)C	CCMSLIB00000944909	4500000000	554_RT22.9_BAL100	0.856617	5	0.03504	s.Foregut,s.Simplegut	0.878447	3	0.0002	s.Omnivores	0.838072	23	0.04455	s.Carnivora,s.Artiodactyla,s.Primates	0.756114	145	1	s.Capuchin,s.Lemur_BWR
531_RT22.1_BAL100	EI	0	531	Cadaverine, 4TMS derivative	Isolated	NIST	http://gnps.ucsd.edu/ProteoSAFe/gnpslibraryspectrum.jsp?SpectrumID=CCMSLIB00000867701	"https://gnps.ucsd.edu/ProteoSAFe/result.jsp?task=babcee3477644edc92a6fc2a191aded8&view=view_all_clusters_withID&show=true#{""main.cluster index_lowerinput"":""531.0"",""main.cluster index_upperinput"":""531.0""}"	InChI=1S/C17H46N2Si4/c1-20(2,3)18(21(4,5)6)16-14-13-15-17-19(22(7,8)9)23(10,11)12/h13-17H2,1-12H3	Biogenic_amines	Cadaverine	Cadaverine, 4TMS derivative		390.274	0.958573	1000000	100	531	171	NIST	22.1	22.1	531	10	C[Si](C)(C)N(CCCCCN([Si](C)(C)C)[Si](C)(C)C)[Si](C)(C)C	CCMSLIB00000867701	138000000	531_RT22.1_BAL100	0.839177	3	0.0184	s.Simplegut	0.856607	5	0.0002	s.Carnivores,s.Omnivores	0.873112	18	0.00165	s.Proboscidea,s.Carnivora,s.Primates	0.641786	147	1	s.Capuchin,s.Leopard
223_RT10.93_BAL79	EI	0	223	Ethanolamine, 3TMS derivative	Isolated	NIST	http://gnps.ucsd.edu/ProteoSAFe/gnpslibraryspectrum.jsp?SpectrumID=CCMSLIB00000867707	"https://gnps.ucsd.edu/ProteoSAFe/result.jsp?task=babcee3477644edc92a6fc2a191aded8&view=view_all_clusters_withID&show=true#{""main.cluster index_lowerinput"":""223.0"",""main.cluster index_upperinput"":""223.0""}"	InChI=1S/C11H31NOSi3/c1-14(2,3)12(15(4,5)6)10-11-13-16(7,8)9/h10-11H2,1-9H3	Biogenic_amines	Ethanolamine	Ethanolamine, 3TMS derivative		277.171	0.960846	1000000	79	223	166	NIST	10.93	10.93	223	11	C[Si](C)(C)N(CCO[Si](C)(C)C)[Si](C)(C)C	CCMSLIB00000867707	131000000	223_RT10.93_BAL79	0.911967	7	NA	s.Foregut,s.Hindgut,s.Simplegut	0.911967	7	NA	s.Carnivores,s.Herbivores,s.Omnivores	0.881077	23	0.0209	s.Carnivora,s.Artiodactyla,s.Primates	0.685119	137	1	s.Capuchin,s.Coati
551_RT22.72_BAL100	EI	0	551	D-Psicose, pentakis(trimethylsilyl) ether, methyloxime (anti)	Isolated	NIST	http://gnps.ucsd.edu/ProteoSAFe/gnpslibraryspectrum.jsp?SpectrumID=CCMSLIB00000944973	"https://gnps.ucsd.edu/ProteoSAFe/result.jsp?task=babcee3477644edc92a6fc2a191aded8&view=view_all_clusters_withID&show=true#{""main.cluster index_lowerinput"":""551.0"",""main.cluster index_upperinput"":""551.0""}"	InChI=1S/C22H55NO6Si5/c1-24-23-19(17-25-30(2,3)4)21(28-33(11,12)13)22(29-34(14,15)16)20(27-32(8,9)10)18-26-31(5,6)7/h20-22H,17-18H2,1-16H3/b23-19+	Sugars	Psicose	D-Psicose, pentakis(trimethylsilyl) ether, methyloxime (anti)	Sugar, based on network.	569.288	0.965064	1000000	100	551	171	NIST	22.72	22.72	551	23	CO/N=C(\CO[Si](C)(C)C)/C(C(C(CO[Si](C)(C)C)O[Si](C)(C)C)O[Si](C)(C)C)O[Si](C)(C)C	CCMSLIB00000944973	6080000000	551_RT22.72_BAL100	0.937925	5	0.01792	s.Foregut,s.Simplegut	0.933428	7	NA	s.Carnivores,s.Herbivores,s.Omnivores	0.918793	23	0.27665	s.Carnivora,s.Artiodactyla,s.Primates	0.745066	180	1	s.Coati,s.Lemur_BWR
558_RT23.04_BAL100		0	558		Tagatose	D-(-)-Tagatose, 5TMS derivative		"https://gnps.ucsd.edu/ProteoSAFe/result.jsp?task=babcee3477644edc92a6fc2a191aded8&view=view_all_clusters_withID&show=true#{""main.cluster index_lowerinput"":""558.0"",""main.cluster index_upperinput"":""558.0""}"		Sugars	558_RT23.04_BAL100	558_RT23.04_BAL100	Sugar, based on network.	NA	NA	NA	100	558	167		23.04	23.04	558	NA			106000000	558_RT23.04_BAL100	0.880337	5	0.02256	s.Foregut,s.Simplegut	0.863326	5	0.0026	s.Carnivores,s.Omnivores	0.864512	23	0.0143	s.Carnivora,s.Artiodactyla,s.Primates	0.749032	75	1	s.Black_bear,s.Capuchin
684_RT28.84_BAL100		0	684					"https://gnps.ucsd.edu/ProteoSAFe/result.jsp?task=babcee3477644edc92a6fc2a191aded8&view=view_all_clusters_withID&show=true#{""main.cluster index_lowerinput"":""684.0"",""main.cluster index_upperinput"":""684.0""}"		Sugars	684_RT28.84_BAL100	684_RT28.84_BAL100	Sugar/glycerol, based on network.	NA	NA	NA	100	684	172		28.84	28.84	684	NA			116000000	684_RT28.84_BAL100	0.958948	5	0.00016	s.Foregut,s.Simplegut	0.950369	5	0.0002	s.Carnivores,s.Omnivores	0.956148	23	0.00055	s.Carnivora,s.Artiodactyla,s.Primates	0.717438	145	1	s.Capuchin,s.Lemur_BWR
845_RT35.2_BAL61		0	845					"https://gnps.ucsd.edu/ProteoSAFe/result.jsp?task=babcee3477644edc92a6fc2a191aded8&view=view_all_clusters_withID&show=true#{""main.cluster index_lowerinput"":""845.0"",""main.cluster index_upperinput"":""845.0""}"		Sugars	845_RT35.2_BAL61	845_RT35.2_BAL61	Sugar, based on network.	NA	NA	NA	61	845	153		35.2	35.2	845	NA			32800000	845_RT35.2_BAL61	0.750123	4	0.09888	s.Foregut,s.Hindgut	0.634382	4	1	s.Carnivores,s.Herbivores	0.729347	19	0.1683	s.Proboscidea,s.Artiodactyla,s.Perissodactyla	0.846404	225	0.0495	s.Goat,s.Lemur_BWR
239_RT11.4_BAL88	NA	NA	NA	NA	NA	NA	NA	NA	NA	Unidentified	239_RT11.4_BAL88	239_RT11.4_BAL88		NA	NA	NA	88	NA	NA	NA	NA	NA	NA	NA	NA	NA	NA	239_RT11.4_BAL88	0.812676	3	0.02016	s.Simplegut	0.750625	5	0.009	s.Carnivores,s.Omnivores	0.812329	12	0.0055	s.Carnivora,s.Primates	0.580316	246	1	s.Gorilla,s.Tiger
369_RT15.68_BAL51	NA	NA	NA	NA	NA	NA	NA	NA	NA	Unidentified	369_RT15.68_BAL51	369_RT15.68_BAL51		NA	NA	NA	51	NA	NA	NA	NA	NA	NA	NA	NA	NA	NA	369_RT15.68_BAL51	0.832508	7	NA	s.Foregut,s.Hindgut,s.Simplegut	0.857528	6	0.0008	s.Herbivores,s.Omnivores	0.867777	25	0.00275	s.Artiodactyla,s.Perissodactyla,s.Primates	0.641173	159	1	s.Chimp,s.Gorilla
499_RT20.77_BAL53	NA	NA	NA	NA	NA	NA	NA	NA	NA	Unidentified	499_RT20.77_BAL53	499_RT20.77_BAL53		NA	NA	NA	53	NA	NA	NA	NA	NA	NA	NA	NA	NA	NA	499_RT20.77_BAL53	0.943975	7	NA	s.Foregut,s.Hindgut,s.Simplegut	0.962337	6	0.0002	s.Herbivores,s.Omnivores	0.898136	20	0.0583	s.Proboscidea,s.Artiodactyla,s.Primates	0.620297	167	1	s.Chimp,s.Mandrill
529_RT21.98_BAL75	NA	NA	NA	NA	NA	NA	NA	NA	NA	Unidentified	529_RT21.98_BAL75	529_RT21.98_BAL75		NA	NA	NA	75	NA	NA	NA	NA	NA	NA	NA	NA	NA	NA	529_RT21.98_BAL75	0.789615	5	0.1112	s.Foregut,s.Simplegut	0.83052	3	0.0016	s.Omnivores	0.789885	23	0.1375	s.Carnivora,s.Artiodactyla,s.Primates	0.720216	75	1	s.Black_bear,s.Capuchin

## Sheet: Features removed from GC-MS
The following features were removed from analysis as potential artifacts of the sample storage in glycerol, and/or had identical distribution patterns across all samples.
ID	Adduct	charge	cluster index	Compound_Name	Compound_Source	Data_Collector	GNPSLibraryURL	GNPSLinkout_Cluster	INCHI	Compound_class	Compound_Name	GNPS_Compound_Name_with_deriv	Comments	MassDiff	Balance score	MQScore	MZErrorPPM	name	number of spectra	PI	RTConsensus	RTMean	shared name	SharedPeaks	Smiles	SpectrumID	sum(precursor intensity)	id	stat.x	index.x	p.value_gut	groups.x	stat.y	index.y	p.value_diet	groups.y	stat.x	index.x	p.value_Order	groups.x	stat.y	index.y	p.value_host	groups.y
99_RT6.58_BAL86	EI	0	99	Silane, [(1-methoxy-1,3-propanediyl)bis(oxy)]bis[trimethyl-	Isolated	NIST	http://gnps.ucsd.edu/ProteoSAFe/gnpslibraryspectrum.jsp?SpectrumID=CCMSLIB00000943651	"https://gnps.ucsd.edu/ProteoSAFe/result.jsp?task=babcee3477644edc92a6fc2a191aded8&view=view_all_clusters_withID&show=true#{""main.cluster index_lowerinput"":""99.0"",""main.cluster index_upperinput"":""99.0""}"	InChI=1S/C10H26O3Si2/c1-11-10(13-15(5,6)7)8-9-12-14(2,3)4/h10H,8-9H2,1-7H3					250.142	BAL86	0.890088	1000000	99	144	NIST	6.58	6.58	99	10	COC(CCO[Si](C)(C)C)O[Si](C)(C)C	CCMSLIB00000943651	1410000000	99_RT6.58_BAL86	1	7	NA	s.Foregut,s.Hindgut,s.Simplegut	1	7	NA	s.Carnivores,s.Herbivores,s.Omnivores	0.822308	16	0.04455	s.Proboscidea,s.Carnivora,s.Artiodactyla	0.357798	50	1	s.Asian_elephant,s.Black_bear
113_RT7.18_BAL100	NA	NA	NA	NA	NA	NA	NA	NA	NA					NA	BAL100	NA	NA	NA	NA	NA	NA	NA	NA	NA	NA	NA	NA	113_RT7.18_BAL100	1	7	NA	s.Foregut,s.Hindgut,s.Simplegut	1	7	NA	s.Carnivores,s.Herbivores,s.Omnivores	0.841042	16	0.0418	s.Proboscidea,s.Carnivora,s.Artiodactyla	0.369204	50	1	s.Asian_elephant,s.Black_bear
160_RT8.5_BAL83	EI	0	160	Propanal, 2,3-bis[(trimethylsilyl)oxy]-, O-methyloxime, (S)-	Isolated	NIST	http://gnps.ucsd.edu/ProteoSAFe/gnpslibraryspectrum.jsp?SpectrumID=CCMSLIB00000944858	"https://gnps.ucsd.edu/ProteoSAFe/result.jsp?task=babcee3477644edc92a6fc2a191aded8&view=view_all_clusters_withID&show=true#{""main.cluster index_lowerinput"":""160.0"",""main.cluster index_upperinput"":""160.0""}"	InChI=1S/C10H25NO3Si2/c1-12-11-8-10(14-16(5,6)7)9-13-15(2,3)4/h8,10H,9H2,1-7H3/b11-8+/t10-/m0/s1					263.137	BAL83	0.846889	1000000	160	158	NIST	8.5	8.5	160	8	CO/N=C/[C@@H](CO[Si](C)(C)C)O[Si](C)(C)C	CCMSLIB00000944858	125000000	160_RT8.5_BAL83	1	7	NA	s.Foregut,s.Hindgut,s.Simplegut	1	7	NA	s.Carnivores,s.Herbivores,s.Omnivores	0.879803	25	0.0011	s.Artiodactyla,s.Perissodactyla,s.Primates	0.4697	232	0.00165	s.Goat,s.Sheep
460_RT19.04_BAL87		0	460					"https://gnps.ucsd.edu/ProteoSAFe/result.jsp?task=babcee3477644edc92a6fc2a191aded8&view=view_all_clusters_withID&show=true#{""main.cluster index_lowerinput"":""460.0"",""main.cluster index_upperinput"":""460.0""}"						NA	BAL87	NA	NA	460	159		19.04	19.04	460	NA			682000000	460_RT19.04_BAL87	1	7	NA	s.Foregut,s.Hindgut,s.Simplegut	1	7	NA	s.Carnivores,s.Herbivores,s.Omnivores	0.86475	16	0.04895	s.Proboscidea,s.Carnivora,s.Artiodactyla	0.377025	26	1	s.African_elephant,s.Asian_elephant
481_RT19.94_BAL100	EI	0	481	5,5'-Oxybis(2,2,8,8-tetramethyl-3,7-dioxa-2,8-disilanonane)	Isolated	NIST	http://gnps.ucsd.edu/ProteoSAFe/gnpslibraryspectrum.jsp?SpectrumID=CCMSLIB00000909438	"https://gnps.ucsd.edu/ProteoSAFe/result.jsp?task=babcee3477644edc92a6fc2a191aded8&view=view_all_clusters_withID&show=true#{""main.cluster index_lowerinput"":""481.0"",""main.cluster index_upperinput"":""481.0""}"	InChI=1S/C18H46O5Si4/c1-24(2,3)19-13-17(14-20-25(4,5)6)23-18(15-21-26(7,8)9)16-22-27(10,11)12/h17-18H,13-16H2,1-12H3					454.242	BAL100	0.930811	1000000	481	170	NIST	19.94	19.94	481	18	C[Si](C)(C)OCC(CO[Si](C)(C)C)OC(CO[Si](C)(C)C)CO[Si](C)(C)C	CCMSLIB00000909438	160000000	481_RT19.94_BAL100	1	7	NA	s.Foregut,s.Hindgut,s.Simplegut	1	7	NA	s.Carnivores,s.Herbivores,s.Omnivores	0.864548	16	0.022	s.Proboscidea,s.Carnivora,s.Artiodactyla	0.420874	50	1	s.Asian_elephant,s.Black_bear
492_RT20.54_BAL100	EI	0	492	2,2,11,11-tetramethyl-8-(trimethylsilyloxy)-5-((trimethylsilyloxy)methyl)-3,6,10-trioxa-2,11-disiladodecane	Isolated	NIST	http://gnps.ucsd.edu/ProteoSAFe/gnpslibraryspectrum.jsp?SpectrumID=CCMSLIB00000909437	"https://gnps.ucsd.edu/ProteoSAFe/result.jsp?task=babcee3477644edc92a6fc2a191aded8&view=view_all_clusters_withID&show=true#{""main.cluster index_lowerinput"":""492.0"",""main.cluster index_upperinput"":""492.0""}"	InChI=1S/C18H46O5Si4/c1-24(2,3)20-14-17(15-21-25(4,5)6)19-13-18(23-27(10,11)12)16-22-26(7,8)9/h17-18H,13-16H2,1-12H3					454.242	BAL100	0.946544	1000000	492	173	NIST	20.54	20.54	492	22	C[Si](C)(C)OCC(COC(CO[Si](C)(C)C)CO[Si](C)(C)C)O[Si](C)(C)C	CCMSLIB00000909437	1040000000	492_RT20.54_BAL100	1	7	NA	s.Foregut,s.Hindgut,s.Simplegut	1	7	NA	s.Carnivores,s.Herbivores,s.Omnivores	0.836959	16	0.01155	s.Proboscidea,s.Carnivora,s.Artiodactyla	0.358278	50	1	s.Asian_elephant,s.Black_bear
502_RT20.87_BAL100	EI	0	502	Diglycerol, 4TMS derivative	Isolated	NIST	http://gnps.ucsd.edu/ProteoSAFe/gnpslibraryspectrum.jsp?SpectrumID=CCMSLIB00000944971	"https://gnps.ucsd.edu/ProteoSAFe/result.jsp?task=babcee3477644edc92a6fc2a191aded8&view=view_all_clusters_withID&show=true#{""main.cluster index_lowerinput"":""502.0"",""main.cluster index_upperinput"":""502.0""}"	InChI=1S/C18H46O5Si4/c1-24(2,3)20-15-17(22-26(7,8)9)13-19-14-18(23-27(10,11)12)16-21-25(4,5)6/h17-18H,13-16H2,1-12H3					454.242	BAL100	0.932717	1000000	502	171	NIST	20.87	20.87	502	21	C[Si](C)(C)OCC(COCC(CO[Si](C)(C)C)O[Si](C)(C)C)O[Si](C)(C)C	CCMSLIB00000944971	2050000000	502_RT20.87_BAL100	1	7	NA	s.Foregut,s.Hindgut,s.Simplegut	1	7	NA	s.Carnivores,s.Herbivores,s.Omnivores	0.812329	16	0.02805	s.Proboscidea,s.Carnivora,s.Artiodactyla	0.331412	50	1	s.Asian_elephant,s.Black_bear
