# Supplementary material for: Mammalian gut metabolomes mirror microbiome composition and host phylogeny
Source: ISME J. 2021 Dec 13;16(5):1262–74. doi: 10.1038/s41396-021-01152-0 (PMC9038745; doi:10.1038/s41396-021-01152-0)
Supplement: Supplementary file 4 — Table S5 [file 41396_2021_1152_MOESM4_ESM.xlsx]

## Sheet: Sheet2
	Table S5. PERMANOVA (Adonis) results based on Bray–Curtis dissimilarity for subsets of data. Samples were randomly subsampled per host species, for a total of maximum of n=1-5 samples per species (for species with fewer than n individuals sampled, all samples were included). Additionally, datasets with a median sample per host species were analyzed. Permutations n=999. Abbreviations: Df.= degrees…
	16S rRNA gene amplicon sequencing								LC-MS/MS								GC-MS
	Median samples, n=1 (25 samples, 2498 ASVs)								Median samples, n=1 (25 samples, 8687 peak features)								Median samples, n=1 (25 samples, 315 peak features)
		Df.	Sums of Sqs.	Mean Sqs.	PseudoF	R2	p value			Df.	Sums of Sqs.	Mean Sqs.	PseudoF	R2	p value			Df.	Sums of Sqs.	Mean Sqs.	PseudoF	R2	p value
	Diet	2	0.9492	0.47458	1.0815	0.08521	0.258		Diet	2	0.8571	0.42856	1.3513	0.10549	0.119		Diet	2	0.16691	0.083457	1.1474	0.10171	0.316
	Gut morphology	2	1.011	0.5055	1.152	0.09076	0.113		Gut morphology	2	0.6458	0.32289	1.0181	0.07948	0.441		Gut morphology	2	0.04906	0.024531	0.3372	0.0299	0.977
	Mammalian order	2	1.2808	0.64042	1.4595	0.11498	0.008	**	Mammalian order	2	0.9139	0.45695	1.4408	0.11247	0.052		Mammalian order	2	0.11586	0.057932	0.7964	0.0706	0.654
	Residuals	18	7.8985	0.43881		0.70905			Residuals	18	5.7086	0.31714		0.70256			Residuals	18	1.30924	0.072736		0.79779
	Total	24	11.1395			1			Total	24	8.1254			1			Total	24	1.64108			1
	n=1 (25 samples, 3272 ASVs)								n=1 (25 samples, 8836 peak features)								n=1 (25 samples, 315 peak features)
		Df.	Sums of Sqs.	Mean Sqs.	PseudoF	R2	p value			Df.	Sums of Sqs.	Mean Sqs.	PseudoF	R2	p value			Df.	Sums of Sqs.	Mean Sqs.	PseudoF	R2	p value
	Diet	2	0.8995	0.44977	0.97552	0.0809	0.519		Diet	2	0.9068	0.45339	1.4261	0.10812	0.04	*	Diet	2	0.26827	0.134136	1.71841	0.13801	0.028	*
	Gut morphology	2	0.8721	0.43604	0.94574	0.07843	0.707		Gut morphology	2	0.8684	0.43419	1.3657	0.10354	0.03	*	Gut morphology	2	0.14471	0.072353	0.92691	0.07445	0.453
	Mammalian order	2	1.0116	0.50579	1.09703	0.09098	0.259		Mammalian order	2	0.8024	0.40122	1.262	0.09568	0.119		Mammalian order	2	0.12457	0.062287	0.79796	0.06409	0.71
	Collection time	1	0.4979	0.49793	1.07997	0.04478	0.308		Collection time	1	0.4042	0.40421	1.2714	0.0482	0.16		Collection time	1	0.07925	0.079251	1.01528	0.04077	0.405
	Residuals	17	7.838	0.46106		0.70491			Residuals	17	5.4047	0.31792		0.64445			Residuals	17	1.32699	0.078058		0.68268
	Total	24	11.1191			1			Total	24	8.3865			1			Total	24	1.94379			1
	n≤2 (41 samples, 4403 ASVs)								n≤2 (41 samples, 9476 peak features)								n≤2 (41 samples, 333 peak features)
		Df.	Sums of Sqs.	Mean Sqs.	PseudoF	R2	p value			Df.	Sums of Sqs.	Mean Sqs.	PseudoF	R2	p value			Df.	Sums of Sqs.	Mean Sqs.	PseudoF	R2	p value
	Diet	2	1.6924	0.84622	2.626	0.0911	0.001	***	Diet	2	1.3795	0.68976	3.1063	0.09832	0.001	***	Diet	2	0.3929	0.19643	3.2837	0.11743	0.001	***
	Gut morphology	2	1.3748	0.68739	2.1331	0.074	0.001	***	Gut morphology	2	1.1096	0.5548	2.4985	0.07908	0.001	***	Gut morphology	2	0.1944	0.097192	1.6247	0.0581	0.085
	Mammalian order	2	1.5939	0.79696	2.4731	0.0858	0.001	***	Mammalian order	2	1.0713	0.53564	2.4122	0.07635	0.001	***	Mammalian order	2	0.2447	0.12233	2.045	0.07313	0.01	**
	Host species	18	8.7167	0.48426	1.5028	0.46922	0.001	***	Host species	18	6.8215	0.37897	1.7067	0.48616	0.001	***	Host species	18	1.5877	0.088203	1.4745	0.47456	0.022	*
	Collection time	1	0.3656	0.36555	1.1344	0.01968	0.272		Collection time	1	0.3186	0.31861	1.4348	0.02271	0.11		Collection time	1	0.0287	0.028651	0.479	0.00856	0.91
	Residuals	15	4.8338	0.32225		0.2602			Residuals	15	3.3308	0.22205		0.23738			Residuals	15	0.8973	0.05982		0.26821
	Total	40	18.5772			1			Total	40	14.0313			1			Total	40	3.3455			1
	n≤3 (53 samples, 5331 ASVs)								n≤3 (53 samples, 9747 peak features)								n≤3 (53 samples, 330 peak features)
		Df.	Sums of Sqs.	Mean Sqs.	PseudoF	R2	p value			Df.	Sums of Sqs.	Mean Sqs.	PseudoF	R2	p value			Df.	Sums of Sqs.	Mean Sqs.	PseudoF	R2	p value
	Diet	2	1.9646	0.98231	3.0541	0.08149	0.001	***	Diet	2	1.3784	0.68922	3.1161	0.07772	0.001	***	Diet	2	0.3309	0.165439	2.8536	0.08408	0.001	***
	Gut morphology	2	1.2281	0.61406	1.9092	0.05094	0.001	***	Gut morphology	2	0.8429	0.42144	1.9054	0.04753	0.004	**	Gut morphology	2	0.2101	0.10507	1.8123	0.0534	0.017	*
	Mammalian order	2	1.6529	0.82645	2.5696	0.06856	0.001	***	Mammalian order	2	1.5055	0.75275	3.4033	0.08489	0.001	***	Mammalian order	2	0.1589	0.079431	1.3701	0.04037	0.137
	Host species	18	10.1287	0.5627	1.7495	0.42011	0.001	***	Host species	18	7.5951	0.42195	1.9077	0.42825	0.001	***	Host species	18	1.5621	0.086786	1.497	0.39694	0.01	**
	Collection time	1	0.4513	0.45125	1.403	0.01872	0.06		Collection time	1	0.4415	0.44151	1.9961	0.02489	0.012	*	Collection time	1	0.1081	0.108109	1.8648	0.02747	0.054
	Residuals	27	8.684	0.32163		0.36019			Residuals	27	5.9719	0.22118		0.33672			Residuals	27	1.5653	0.057975		0.39775
	Total	52	24.1096			1			Total	52	17.7353			1			Total	52	3.9355			1
	n≤4 (62 samples, 6305 ASVs)								n≤4 (62 samples, 9891 peak features)								n≤4 (62 samples, 335 peak features)
		Df.	Sums of Sqs.	Mean Sqs.	PseudoF	R2	p value			Df.	Sums of Sqs.	Mean Sqs.	PseudoF	R2	p value			Df.	Sums of Sqs.	Mean Sqs.	PseudoF	R2	p value
	Diet	2	1.7066	0.85328	2.3205	0.06025	0.001	***	Diet	2	1.2272	0.61362	2.4994	0.05939	0.001	***	Diet	2	0.2185	0.109256	1.7675	0.0492	0.03	*
	Gut morphology	2	1.1371	0.56857	1.5462	0.04015	0.006	**	Gut morphology	2	0.9321	0.46603	1.8982	0.0451	0.005	**	Gut morphology	2	0.1479	0.073946	1.1963	0.0333	0.261
	Mammalian order	2	1.3744	0.68718	1.8688	0.04852	0.002	**	Mammalian order	2	1.0505	0.52525	2.1394	0.05083	0.002	**	Mammalian order	2	0.1622	0.081075	1.3116	0.03651	0.183
	Host species	18	10.4986	0.58325	1.5862	0.37067	0.001	***	Host species	18	8.3837	0.46576	1.8971	0.40569	0.001	***	Host species	18	1.5858	0.088103	1.4253	0.35708	0.027	*
	Collection time	1	0.3694	0.36942	1.0047	0.01304	0.437		Collection time	1	0.2334	0.23338	0.9506	0.01129	0.486		Collection time	1	0.1015	0.101454	1.6413	0.02284	0.105
	Residuals	36	13.2375	0.36771		0.46737			Residuals	36	8.8385	0.24551		0.42769			Residuals	36	2.2253	0.061813		0.50106
	Total	61	28.3236			1			Total	61	20.6654			1			Total	61	4.4411			1
	n≤5 (71 samples, 6834 ASVs)								n≤5 (71 samples, 9956 peak features)								n≤5 (71 samples, 346 peak features)
		Df.	Sums of Sqs.	Mean Sqs.	PseudoF	R2	p value			Df.	Sums of Sqs.	Mean Sqs.	PseudoF	R2	p value			Df.	Sums of Sqs.	Mean Sqs.	PseudoF	R2	p value
	Diet	2	1.816	0.90822	2.67695	0.0559	0.001	***	Diet	2	1.5334	0.7667	3.346	0.06539	0.001	***	Diet	2	0.2519	0.125947	2.0476	0.05018	0.014	*
	Gut morphology	2	1.48	0.73987	2.18077	0.04554	0.001	***	Gut morphology	2	1.1607	0.58035	2.5327	0.04949	0.001	***	Gut morphology	2	0.2102	0.105077	1.7083	0.04186	0.055
	Mammalian order	2	1.456	0.72803	2.14584	0.04481	0.001	***	Mammalian order	2	1.2135	0.60677	2.648	0.05175	0.001	***	Mammalian order	2	0.1956	0.097807	1.5901	0.03897	0.067
	Host species	18	12.211	0.67837	1.99949	0.37579	0.001	***	Host species	18	9.1063	0.50591	2.2078	0.38831	0.001	***	Host species	18	1.5503	0.086128	1.4002	0.30882	0.041	*
	Collection time	1	0.263	0.26301	0.77522	0.00809	0.82		Collection time	1	0.126	0.12604	0.5501	0.00537	0.969		Collection time	1	0.0442	0.044232	0.7191	0.00881	0.674
	Residuals	45	15.267	0.33927		0.46986			Residuals	45	10.3113	0.22914		0.43969			Residuals	45	2.7679	0.06151		0.55137
	Total	70	32.493			1			Total	70	23.4513			1			Total	70	5.0201			1

## Sheet: Sheet1
ASV:
diet	2	0.9492	0.47458	1.0815	0.08521	0.258
digestive_strategy	2	1.011	0.5055	1.152	0.09076	0.113
KT_lineage	2	1.2808	0.64042	1.4595	0.11498	0.008 **
Residuals	18	7.8985	0.43881		0.70905
Total	24	11.1395			1
LCMS:
diet	2	0.8571	0.42856	1.3513	0.10549	0.119
digestive_strategy	2	0.6458	0.32289	1.0181	0.07948	0.441
KT_lineage	2	0.9139	0.45695	1.4408	0.11247	0.052 .
Residuals	18	5.7086	0.31714		0.70256
Total	24	8.1254			1
GCMS:
diet	2	0.16691	0.083457	1.1474	1 0.10171	0.316
digestive_strategy	2	0.04906	0.024531	0.3372	6 0.02990	0.977
KT_lineage	2	0.11586	0.057932	0.7964	8 0.07060	0.654
Residuals	18	1.30924	0.072736		0.79779
Total	24	1.64108			1
